# Supplementary material for: Reproducibility of preclinical animal research improves with heterogeneity of study samples
Source: PLoS Biol. 2018 Feb 22;16(2):e2003693. doi: 10.1371/journal.pbio.2003693 (PMC5823461; doi:10.1371/journal.pbio.2003693)
Supplement: S1 Code — (NB) [file pbio.2003693.s003.nb]

(*CacheID: 234*)
(* Internal cache information:
NotebookFileLineBreakTest
NotebookFileLineBreakTest
NotebookDataPosition[         0,          0]
NotebookDataLength[    183784,       4760]
NotebookOptionsPosition[    179487,       4626]
NotebookOutlinePosition[    179998,       4646]
CellTagsIndexPosition[    179955,       4643]
WindowFrame->Normal*)

(* Beginning of Notebook Content *)
Notebook[{

Cell[CellGroupData[{
Cell["Initialization", "Section",
 CellChangeTimes->{{3.6906224146240897`*^9, 3.6906224184400897`*^9}}],

Cell[BoxData[
 RowBox[{"Needs", "[", "\"\<ANOVA`\>\"", "]"}]], "Input"],

Cell[CellGroupData[{

Cell["Functions", "Subsection",
 CellChangeTimes->{{3.6906227126550894`*^9, 3.6906227169190893`*^9}}],

Cell[BoxData[
 RowBox[{
  RowBox[{"zvalue", "[", "n_", "]"}], ":=", 
  RowBox[{"Which", "[", 
   RowBox[{
    RowBox[{"n", "\[Equal]", "12"}], ",", "2.201", ",", 
    RowBox[{"n", "\[Equal]", "24"}], ",", "2.069", ",", 
    RowBox[{"n", "\[Equal]", "48"}], ",", "2.021"}], "]"}]}]], "Input",
 CellChangeTimes->{{3.6906227422060895`*^9, 3.6906227519090896`*^9}, {
  3.6906228269450893`*^9, 3.69062299654309*^9}}],

Cell[BoxData[
 RowBox[{
  RowBox[{"getOneES", "[", "labslist_", "]"}], ":=", 
  RowBox[{"Module", "[", 
   RowBox[{
    RowBox[{"{", 
     RowBox[{
     "animalsperlabcondition", ",", "controls", ",", "treatments", ",", "se", 
      ",", "meansdiff", ",", "lower", ",", "upper", ",", "ci", ",", "tp", ",",
       "anovap", ",", "ianovap"}], "}"}], ",", "\[IndentingNewLine]", 
    RowBox[{
     RowBox[{"animalsperlabcondition", "=", 
      RowBox[{"totalsamplesize", "/", 
       RowBox[{"(", 
        RowBox[{
         RowBox[{"Length", "[", "labslist", "]"}], "*", "2"}], ")"}]}]}], ";",
      "\[IndentingNewLine]", 
     RowBox[{"controls", "=", 
      RowBox[{"Flatten", "[", 
       RowBox[{"Table", "[", 
        RowBox[{
         RowBox[{
          RowBox[{"RandomReal", "[", 
           RowBox[{
            RowBox[{"NormalDistribution", "[", 
             RowBox[{
              RowBox[{"data", "\[LeftDoubleBracket]", 
               RowBox[{
                RowBox[{
                "labslist", "\[LeftDoubleBracket]", "i", 
                 "\[RightDoubleBracket]"}], ",", "4"}], 
               "\[RightDoubleBracket]"}], ",", 
              RowBox[{"data", "\[LeftDoubleBracket]", 
               RowBox[{
                RowBox[{
                "labslist", "\[LeftDoubleBracket]", "i", 
                 "\[RightDoubleBracket]"}], ",", "6"}], 
               "\[RightDoubleBracket]"}]}], "]"}], ",", 
            "animalsperlabcondition"}], "]"}], "/", 
          RowBox[{"data", "\[LeftDoubleBracket]", 
           RowBox[{
            RowBox[{
            "labslist", "\[LeftDoubleBracket]", "i", 
             "\[RightDoubleBracket]"}], ",", "4"}], 
           "\[RightDoubleBracket]"}]}], ",", 
         RowBox[{"{", 
          RowBox[{"i", ",", 
           RowBox[{"Length", "[", "labslist", "]"}]}], "}"}]}], "]"}], 
       "]"}]}], ";", "\[IndentingNewLine]", 
     RowBox[{"treatments", "=", 
      RowBox[{"Flatten", "[", 
       RowBox[{"Table", "[", 
        RowBox[{
         RowBox[{
          RowBox[{"RandomReal", "[", 
           RowBox[{
            RowBox[{"NormalDistribution", "[", 
             RowBox[{
              RowBox[{"data", "\[LeftDoubleBracket]", 
               RowBox[{
                RowBox[{
                "labslist", "\[LeftDoubleBracket]", "i", 
                 "\[RightDoubleBracket]"}], ",", "5"}], 
               "\[RightDoubleBracket]"}], ",", 
              RowBox[{"data", "\[LeftDoubleBracket]", 
               RowBox[{
                RowBox[{
                "labslist", "\[LeftDoubleBracket]", "i", 
                 "\[RightDoubleBracket]"}], ",", "7"}], 
               "\[RightDoubleBracket]"}]}], "]"}], ",", 
            "animalsperlabcondition"}], "]"}], "/", 
          RowBox[{"data", "\[LeftDoubleBracket]", 
           RowBox[{
            RowBox[{
            "labslist", "\[LeftDoubleBracket]", "i", 
             "\[RightDoubleBracket]"}], ",", "4"}], 
           "\[RightDoubleBracket]"}]}], ",", 
         RowBox[{"{", 
          RowBox[{"i", ",", 
           RowBox[{"Length", "[", "labslist", "]"}]}], "}"}]}], "]"}], 
       "]"}]}], ";", "\[IndentingNewLine]", 
     RowBox[{"se", "=", 
      RowBox[{"Sqrt", "[", 
       RowBox[{
        RowBox[{"(", 
         RowBox[{
          RowBox[{
           RowBox[{"StandardDeviation", "[", "treatments", "]"}], "^", "2"}], 
          "+", 
          RowBox[{
           RowBox[{"StandardDeviation", "[", "controls", "]"}], "^", "2"}]}], 
         ")"}], "/", 
        RowBox[{"(", 
         RowBox[{"totalsamplesize", "/", "2"}], ")"}]}], "]"}]}], ";", 
     "\[IndentingNewLine]", 
     RowBox[{"meansdiff", "=", 
      RowBox[{"Mean", "[", 
       RowBox[{"controls", "-", "treatments"}], "]"}]}], ";", 
     "\[IndentingNewLine]", 
     RowBox[{"tp", "=", 
      RowBox[{"Quiet", "[", 
       RowBox[{"TTest", "[", 
        RowBox[{"{", 
         RowBox[{"controls", ",", "treatments"}], "}"}], "]"}], "]"}]}], ";", 
     "\[IndentingNewLine]", 
     RowBox[{"anovap", "=", 
      RowBox[{"If", "[", 
       RowBox[{
        RowBox[{
         RowBox[{"Length", "[", "labslist", "]"}], "\[Equal]", "1"}], ",", 
        RowBox[{
         RowBox[{"ANOVA", "[", 
          RowBox[{"Transpose", "[", 
           RowBox[{"{", 
            RowBox[{
             RowBox[{"Join", "[", 
              RowBox[{
               RowBox[{"Table", "[", 
                RowBox[{"0", ",", 
                 RowBox[{"{", 
                  RowBox[{"Length", "[", "controls", "]"}], "}"}]}], "]"}], 
               ",", 
               RowBox[{"Table", "[", 
                RowBox[{"1", ",", 
                 RowBox[{"{", 
                  RowBox[{"Length", "[", "treatments", "]"}], "}"}]}], 
                "]"}]}], "]"}], ",", 
             RowBox[{"Join", "[", 
              RowBox[{"controls", ",", "treatments"}], "]"}]}], "}"}], "]"}], 
          "]"}], "\[LeftDoubleBracket]", 
         RowBox[{"1", ",", "2", ",", "1", ",", "1", ",", "5"}], 
         "\[RightDoubleBracket]"}], ",", 
        RowBox[{
         RowBox[{"ANOVA", "[", 
          RowBox[{
           RowBox[{"Transpose", "[", 
            RowBox[{"{", 
             RowBox[{
              RowBox[{"Join", "[", 
               RowBox[{
                RowBox[{"Table", "[", 
                 RowBox[{"0", ",", 
                  RowBox[{"{", 
                   RowBox[{"Length", "[", "controls", "]"}], "}"}]}], "]"}], 
                ",", 
                RowBox[{"Table", "[", 
                 RowBox[{"1", ",", 
                  RowBox[{"{", 
                   RowBox[{"Length", "[", "treatments", "]"}], "}"}]}], 
                 "]"}]}], "]"}], ",", 
              RowBox[{"Flatten", "[", 
               RowBox[{"Join", "[", 
                RowBox[{
                 RowBox[{"Table", "[", 
                  RowBox[{
                   RowBox[{"Table", "[", 
                    RowBox[{"i", ",", 
                    RowBox[{"{", "animalsperlabcondition", "}"}]}], "]"}], 
                   ",", 
                   RowBox[{"{", 
                    RowBox[{"i", ",", "nlabs"}], "}"}]}], "]"}], ",", 
                 RowBox[{"Table", "[", 
                  RowBox[{
                   RowBox[{"Table", "[", 
                    RowBox[{"i", ",", 
                    RowBox[{"{", "animalsperlabcondition", "}"}]}], "]"}], 
                   ",", 
                   RowBox[{"{", 
                    RowBox[{"i", ",", "nlabs"}], "}"}]}], "]"}]}], "]"}], 
               "]"}], ",", 
              RowBox[{"Join", "[", 
               RowBox[{"controls", ",", "treatments"}], "]"}]}], "}"}], "]"}],
            ",", 
           RowBox[{"{", 
            RowBox[{"x", ",", "y"}], "}"}], ",", 
           RowBox[{"{", 
            RowBox[{"x", ",", "y"}], "}"}]}], "]"}], "\[LeftDoubleBracket]", 
         RowBox[{"1", ",", "2", ",", "1", ",", "1", ",", "5"}], 
         "\[RightDoubleBracket]"}]}], "]"}]}], ";", "\[IndentingNewLine]", 
     RowBox[{"ianovap", "=", 
      RowBox[{"If", "[", 
       RowBox[{
        RowBox[{
         RowBox[{"Length", "[", "labslist", "]"}], "\[Equal]", "1"}], ",", 
        RowBox[{
         RowBox[{"ANOVA", "[", 
          RowBox[{"Transpose", "[", 
           RowBox[{"{", 
            RowBox[{
             RowBox[{"Join", "[", 
              RowBox[{
               RowBox[{"Table", "[", 
                RowBox[{"0", ",", 
                 RowBox[{"{", 
                  RowBox[{"Length", "[", "controls", "]"}], "}"}]}], "]"}], 
               ",", 
               RowBox[{"Table", "[", 
                RowBox[{"1", ",", 
                 RowBox[{"{", 
                  RowBox[{"Length", "[", "treatments", "]"}], "}"}]}], 
                "]"}]}], "]"}], ",", 
             RowBox[{"Join", "[", 
              RowBox[{"controls", ",", "treatments"}], "]"}]}], "}"}], "]"}], 
          "]"}], "\[LeftDoubleBracket]", 
         RowBox[{"1", ",", "2", ",", "1", ",", "1", ",", "5"}], 
         "\[RightDoubleBracket]"}], ",", 
        RowBox[{
         RowBox[{"ANOVA", "[", 
          RowBox[{
           RowBox[{"Transpose", "[", 
            RowBox[{"{", 
             RowBox[{
              RowBox[{"Join", "[", 
               RowBox[{
                RowBox[{"Table", "[", 
                 RowBox[{"0", ",", 
                  RowBox[{"{", 
                   RowBox[{"Length", "[", "controls", "]"}], "}"}]}], "]"}], 
                ",", 
                RowBox[{"Table", "[", 
                 RowBox[{"1", ",", 
                  RowBox[{"{", 
                   RowBox[{"Length", "[", "treatments", "]"}], "}"}]}], 
                 "]"}]}], "]"}], ",", 
              RowBox[{"Flatten", "[", 
               RowBox[{"Join", "[", 
                RowBox[{
                 RowBox[{"Table", "[", 
                  RowBox[{
                   RowBox[{"Table", "[", 
                    RowBox[{"i", ",", 
                    RowBox[{"{", "animalsperlabcondition", "}"}]}], "]"}], 
                   ",", 
                   RowBox[{"{", 
                    RowBox[{"i", ",", "nlabs"}], "}"}]}], "]"}], ",", 
                 RowBox[{"Table", "[", 
                  RowBox[{
                   RowBox[{"Table", "[", 
                    RowBox[{"i", ",", 
                    RowBox[{"{", "animalsperlabcondition", "}"}]}], "]"}], 
                   ",", 
                   RowBox[{"{", 
                    RowBox[{"i", ",", "nlabs"}], "}"}]}], "]"}]}], "]"}], 
               "]"}], ",", 
              RowBox[{"Join", "[", 
               RowBox[{"controls", ",", "treatments"}], "]"}]}], "}"}], "]"}],
            ",", 
           RowBox[{"{", 
            RowBox[{"x", ",", "y", ",", 
             RowBox[{"x", " ", "y"}]}], "}"}], ",", 
           RowBox[{"{", 
            RowBox[{"x", ",", "y"}], "}"}]}], "]"}], "\[LeftDoubleBracket]", 
         RowBox[{"1", ",", "2", ",", "1", ",", "1", ",", "5"}], 
         "\[RightDoubleBracket]"}]}], "]"}]}], ";", "\[IndentingNewLine]", 
     RowBox[{"lower", "=", 
      RowBox[{"meansdiff", "-", 
       RowBox[{
        RowBox[{"zvalue", "[", "totalsamplesize", "]"}], "*", "se"}]}]}], ";",
      "\[IndentingNewLine]", 
     RowBox[{"upper", "=", 
      RowBox[{"meansdiff", "+", 
       RowBox[{
        RowBox[{"zvalue", "[", "totalsamplesize", "]"}], "*", "se"}]}]}], ";",
      "\[IndentingNewLine]", 
     RowBox[{"ci", "=", 
      RowBox[{"upper", "-", "lower"}]}], ";", "\[IndentingNewLine]", 
     RowBox[{"{", 
      RowBox[{
       RowBox[{
        RowBox[{"truees", "\[GreaterEqual]", "lower"}], "&&", 
        RowBox[{"truees", "\[LessEqual]", "upper"}]}], ",", 
       RowBox[{
        RowBox[{"lower", ">", "0"}], "||", 
        RowBox[{"upper", "<", "0"}]}], ",", "tp", ",", 
       RowBox[{"tp", "<", "0.05"}], ",", "anovap", ",", 
       RowBox[{"anovap", "<", "0.05"}], ",", "ianovap", ",", 
       RowBox[{"ianovap", "<", "0.05"}], ",", "controls", ",", "treatments"}],
       "}"}]}]}], "\[IndentingNewLine]", 
   RowBox[{"(*", 
    RowBox[{
     RowBox[{"1.", " ", "capture"}], ",", " ", 
     RowBox[{"2.", " ", "sig", " ", "CI", " ", "method"}], ",", " ", 
     RowBox[{"3.", " ", "p", " ", 
      RowBox[{"(", 
       RowBox[{"t", "-", "test"}], ")"}]}], ",", " ", 
     RowBox[{"4.", " ", "sig", " ", 
      RowBox[{"(", 
       RowBox[{"t", "-", "test"}], ")"}]}], ",", " ", 
     RowBox[{"5.", " ", "p", " ", 
      RowBox[{"(", 
       RowBox[{"x", "+", 
        RowBox[{"y", " ", "ANOVA"}]}], ")"}]}], ",", " ", 
     RowBox[{"6.", " ", "sig", " ", 
      RowBox[{"(", 
       RowBox[{"x", "+", 
        RowBox[{"y", " ", "ANOVA"}]}], ")"}]}], ",", " ", 
     RowBox[{"7.", " ", "p", " ", 
      RowBox[{"(", 
       RowBox[{"x", "*", "y", " ", "ANOVA"}], ")"}]}], ",", " ", 
     RowBox[{"8.", " ", "sig", " ", 
      RowBox[{"(", 
       RowBox[{"x", "*", "y", " ", "ANOVA"}], ")"}]}], ",", " ", 
     RowBox[{"9.", " ", "controls"}], ",", " ", 
     RowBox[{"10.", " ", "treatments"}]}], "*)"}], "\[IndentingNewLine]", 
   "]"}]}]], "Input",
 CellChangeTimes->{{3.664609139991187*^9, 3.664609162442187*^9}, {
   3.664609278403187*^9, 3.664609637079187*^9}, {3.664609696260187*^9, 
   3.664609708515187*^9}, {3.664610306026187*^9, 3.6646103361761866`*^9}, {
   3.66478951326053*^9, 3.66478951393153*^9}, {3.66478962630153*^9, 
   3.66478970494453*^9}, {3.6647900009605303`*^9, 3.66479007685253*^9}, {
   3.6647901106185303`*^9, 3.66479011134653*^9}, {3.6658149119438753`*^9, 
   3.6658149407818747`*^9}, {3.6670158836002703`*^9, 
   3.6670158871992702`*^9}, {3.674881939826493*^9, 3.674881947732945*^9}, {
   3.69062300462309*^9, 3.6906230432770896`*^9}, {3.69062309982609*^9, 
   3.6906231253600893`*^9}, {3.6906231927490897`*^9, 
   3.6906232344260893`*^9}, {3.69062331436609*^9, 3.6906233193650894`*^9}, {
   3.69363214829484*^9, 3.693632246152014*^9}, {3.693632466224137*^9, 
   3.693632489521557*^9}, {3.6936325315739555`*^9, 3.69363254006363*^9}, {
   3.6936325918310585`*^9, 3.6936325966236176`*^9}, {3.6936370719183846`*^9, 
   3.693637172587029*^9}, {3.6936372766525993`*^9, 3.693637366515348*^9}, {
   3.693637445932805*^9, 3.693637458824519*^9}, {3.693637490181226*^9, 
   3.6936374929328485`*^9}, 3.693638059394657*^9, {3.6936382276593604`*^9, 
   3.6936383027043495`*^9}, {3.6936383343410516`*^9, 
   3.6936383774091177`*^9}, {3.693638462129146*^9, 3.6936384794033527`*^9}, {
   3.6939011106308465`*^9, 3.693901112692088*^9}, {3.694232120875632*^9, 
   3.6942321657195077`*^9}, 3.6942321983818817`*^9, {3.6942325010678444`*^9, 
   3.694232503714227*^9}, {3.694232552990455*^9, 3.6942325868034353`*^9}, {
   3.694232736628112*^9, 3.6942329493913693`*^9}, {3.6945017474304495`*^9, 
   3.694501779592695*^9}, {3.6945018596105094`*^9, 3.694501862532158*^9}, {
   3.6945019235898223`*^9, 3.6945019306285048`*^9}, {3.722228342870039*^9, 
   3.722228360557232*^9}}],

Cell[BoxData[
 RowBox[{
  RowBox[{"getNoDifferenceES", "[", "labslist_", "]"}], ":=", 
  RowBox[{"Module", "[", 
   RowBox[{
    RowBox[{"{", 
     RowBox[{
     "animalsperlabcondition", ",", "controls", ",", "treatments", ",", "se", 
      ",", "meansdiff", ",", "lower", ",", "upper", ",", "ci", ",", "tp", ",",
       "anovap", ",", "ianovap"}], "}"}], ",", "\[IndentingNewLine]", 
    RowBox[{
     RowBox[{"animalsperlabcondition", "=", 
      RowBox[{"totalsamplesize", "/", 
       RowBox[{"(", 
        RowBox[{
         RowBox[{"Length", "[", "labslist", "]"}], "*", "2"}], ")"}]}]}], ";",
      "\[IndentingNewLine]", 
     RowBox[{"controls", "=", 
      RowBox[{"Flatten", "[", 
       RowBox[{"Table", "[", 
        RowBox[{
         RowBox[{
          RowBox[{"RandomReal", "[", 
           RowBox[{
            RowBox[{"NormalDistribution", "[", 
             RowBox[{
              RowBox[{
               RowBox[{"(", 
                RowBox[{
                 RowBox[{"data", "\[LeftDoubleBracket]", 
                  RowBox[{
                   RowBox[{
                   "labslist", "\[LeftDoubleBracket]", "i", 
                    "\[RightDoubleBracket]"}], ",", "5"}], 
                  "\[RightDoubleBracket]"}], "+", 
                 RowBox[{"data", "\[LeftDoubleBracket]", 
                  RowBox[{
                   RowBox[{
                   "labslist", "\[LeftDoubleBracket]", "i", 
                    "\[RightDoubleBracket]"}], ",", "4"}], 
                  "\[RightDoubleBracket]"}]}], ")"}], "/", "2"}], ",", 
              RowBox[{
               RowBox[{"(", 
                RowBox[{
                 RowBox[{"data", "\[LeftDoubleBracket]", 
                  RowBox[{
                   RowBox[{
                   "labslist", "\[LeftDoubleBracket]", "i", 
                    "\[RightDoubleBracket]"}], ",", "6"}], 
                  "\[RightDoubleBracket]"}], "+", 
                 RowBox[{"data", "\[LeftDoubleBracket]", 
                  RowBox[{
                   RowBox[{
                   "labslist", "\[LeftDoubleBracket]", "i", 
                    "\[RightDoubleBracket]"}], ",", "7"}], 
                  "\[RightDoubleBracket]"}]}], ")"}], "/", "2"}]}], "]"}], 
            ",", "animalsperlabcondition"}], "]"}], "/", 
          RowBox[{"data", "\[LeftDoubleBracket]", 
           RowBox[{
            RowBox[{
            "labslist", "\[LeftDoubleBracket]", "i", 
             "\[RightDoubleBracket]"}], ",", "4"}], 
           "\[RightDoubleBracket]"}]}], ",", 
         RowBox[{"{", 
          RowBox[{"i", ",", 
           RowBox[{"Length", "[", "labslist", "]"}]}], "}"}]}], "]"}], 
       "]"}]}], ";", "\[IndentingNewLine]", 
     RowBox[{"treatments", "=", 
      RowBox[{"Flatten", "[", 
       RowBox[{"Table", "[", 
        RowBox[{
         RowBox[{
          RowBox[{"RandomReal", "[", 
           RowBox[{
            RowBox[{"NormalDistribution", "[", 
             RowBox[{
              RowBox[{
               RowBox[{"(", 
                RowBox[{
                 RowBox[{"data", "\[LeftDoubleBracket]", 
                  RowBox[{
                   RowBox[{
                   "labslist", "\[LeftDoubleBracket]", "i", 
                    "\[RightDoubleBracket]"}], ",", "5"}], 
                  "\[RightDoubleBracket]"}], "+", 
                 RowBox[{"data", "\[LeftDoubleBracket]", 
                  RowBox[{
                   RowBox[{
                   "labslist", "\[LeftDoubleBracket]", "i", 
                    "\[RightDoubleBracket]"}], ",", "4"}], 
                  "\[RightDoubleBracket]"}]}], ")"}], "/", "2"}], ",", 
              RowBox[{
               RowBox[{"(", 
                RowBox[{
                 RowBox[{"data", "\[LeftDoubleBracket]", 
                  RowBox[{
                   RowBox[{
                   "labslist", "\[LeftDoubleBracket]", "i", 
                    "\[RightDoubleBracket]"}], ",", "6"}], 
                  "\[RightDoubleBracket]"}], "+", 
                 RowBox[{"data", "\[LeftDoubleBracket]", 
                  RowBox[{
                   RowBox[{
                   "labslist", "\[LeftDoubleBracket]", "i", 
                    "\[RightDoubleBracket]"}], ",", "7"}], 
                  "\[RightDoubleBracket]"}]}], ")"}], "/", "2"}]}], "]"}], 
            ",", "animalsperlabcondition"}], "]"}], "/", 
          RowBox[{"data", "\[LeftDoubleBracket]", 
           RowBox[{
            RowBox[{
            "labslist", "\[LeftDoubleBracket]", "i", 
             "\[RightDoubleBracket]"}], ",", "4"}], 
           "\[RightDoubleBracket]"}]}], ",", 
         RowBox[{"{", 
          RowBox[{"i", ",", 
           RowBox[{"Length", "[", "labslist", "]"}]}], "}"}]}], "]"}], 
       "]"}]}], ";", "\[IndentingNewLine]", 
     RowBox[{"se", "=", 
      RowBox[{"Sqrt", "[", 
       RowBox[{
        RowBox[{"(", 
         RowBox[{
          RowBox[{
           RowBox[{"StandardDeviation", "[", "treatments", "]"}], "^", "2"}], 
          "+", 
          RowBox[{
           RowBox[{"StandardDeviation", "[", "controls", "]"}], "^", "2"}]}], 
         ")"}], "/", 
        RowBox[{"(", 
         RowBox[{"totalsamplesize", "/", "2"}], ")"}]}], "]"}]}], ";", 
     "\[IndentingNewLine]", 
     RowBox[{"meansdiff", "=", 
      RowBox[{"Mean", "[", 
       RowBox[{"controls", "-", "treatments"}], "]"}]}], ";", 
     "\[IndentingNewLine]", 
     RowBox[{"tp", "=", 
      RowBox[{"Quiet", "[", 
       RowBox[{"TTest", "[", 
        RowBox[{"{", 
         RowBox[{"controls", ",", "treatments"}], "}"}], "]"}], "]"}]}], ";", 
     "\[IndentingNewLine]", 
     RowBox[{"anovap", "=", 
      RowBox[{"If", "[", 
       RowBox[{
        RowBox[{
         RowBox[{"Length", "[", "labslist", "]"}], "\[Equal]", "1"}], ",", 
        RowBox[{
         RowBox[{"ANOVA", "[", 
          RowBox[{"Transpose", "[", 
           RowBox[{"{", 
            RowBox[{
             RowBox[{"Join", "[", 
              RowBox[{
               RowBox[{"Table", "[", 
                RowBox[{"0", ",", 
                 RowBox[{"{", 
                  RowBox[{"Length", "[", "controls", "]"}], "}"}]}], "]"}], 
               ",", 
               RowBox[{"Table", "[", 
                RowBox[{"1", ",", 
                 RowBox[{"{", 
                  RowBox[{"Length", "[", "treatments", "]"}], "}"}]}], 
                "]"}]}], "]"}], ",", 
             RowBox[{"Join", "[", 
              RowBox[{"controls", ",", "treatments"}], "]"}]}], "}"}], "]"}], 
          "]"}], "\[LeftDoubleBracket]", 
         RowBox[{"1", ",", "2", ",", "1", ",", "1", ",", "5"}], 
         "\[RightDoubleBracket]"}], ",", 
        RowBox[{
         RowBox[{"ANOVA", "[", 
          RowBox[{
           RowBox[{"Transpose", "[", 
            RowBox[{"{", 
             RowBox[{
              RowBox[{"Join", "[", 
               RowBox[{
                RowBox[{"Table", "[", 
                 RowBox[{"0", ",", 
                  RowBox[{"{", 
                   RowBox[{"Length", "[", "controls", "]"}], "}"}]}], "]"}], 
                ",", 
                RowBox[{"Table", "[", 
                 RowBox[{"1", ",", 
                  RowBox[{"{", 
                   RowBox[{"Length", "[", "treatments", "]"}], "}"}]}], 
                 "]"}]}], "]"}], ",", 
              RowBox[{"Flatten", "[", 
               RowBox[{"Join", "[", 
                RowBox[{
                 RowBox[{"Table", "[", 
                  RowBox[{
                   RowBox[{"Table", "[", 
                    RowBox[{"i", ",", 
                    RowBox[{"{", "animalsperlabcondition", "}"}]}], "]"}], 
                   ",", 
                   RowBox[{"{", 
                    RowBox[{"i", ",", "nlabs"}], "}"}]}], "]"}], ",", 
                 RowBox[{"Table", "[", 
                  RowBox[{
                   RowBox[{"Table", "[", 
                    RowBox[{"i", ",", 
                    RowBox[{"{", "animalsperlabcondition", "}"}]}], "]"}], 
                   ",", 
                   RowBox[{"{", 
                    RowBox[{"i", ",", "nlabs"}], "}"}]}], "]"}]}], "]"}], 
               "]"}], ",", 
              RowBox[{"Join", "[", 
               RowBox[{"controls", ",", "treatments"}], "]"}]}], "}"}], "]"}],
            ",", 
           RowBox[{"{", 
            RowBox[{"x", ",", "y"}], "}"}], ",", 
           RowBox[{"{", 
            RowBox[{"x", ",", "y"}], "}"}]}], "]"}], "\[LeftDoubleBracket]", 
         RowBox[{"1", ",", "2", ",", "1", ",", "1", ",", "5"}], 
         "\[RightDoubleBracket]"}]}], "]"}]}], ";", "\[IndentingNewLine]", 
     RowBox[{"ianovap", "=", 
      RowBox[{"If", "[", 
       RowBox[{
        RowBox[{
         RowBox[{"Length", "[", "labslist", "]"}], "\[Equal]", "1"}], ",", 
        RowBox[{
         RowBox[{"ANOVA", "[", 
          RowBox[{"Transpose", "[", 
           RowBox[{"{", 
            RowBox[{
             RowBox[{"Join", "[", 
              RowBox[{
               RowBox[{"Table", "[", 
                RowBox[{"0", ",", 
                 RowBox[{"{", 
                  RowBox[{"Length", "[", "controls", "]"}], "}"}]}], "]"}], 
               ",", 
               RowBox[{"Table", "[", 
                RowBox[{"1", ",", 
                 RowBox[{"{", 
                  RowBox[{"Length", "[", "treatments", "]"}], "}"}]}], 
                "]"}]}], "]"}], ",", 
             RowBox[{"Join", "[", 
              RowBox[{"controls", ",", "treatments"}], "]"}]}], "}"}], "]"}], 
          "]"}], "\[LeftDoubleBracket]", 
         RowBox[{"1", ",", "2", ",", "1", ",", "1", ",", "5"}], 
         "\[RightDoubleBracket]"}], ",", 
        RowBox[{
         RowBox[{"ANOVA", "[", 
          RowBox[{
           RowBox[{"Transpose", "[", 
            RowBox[{"{", 
             RowBox[{
              RowBox[{"Join", "[", 
               RowBox[{
                RowBox[{"Table", "[", 
                 RowBox[{"0", ",", 
                  RowBox[{"{", 
                   RowBox[{"Length", "[", "controls", "]"}], "}"}]}], "]"}], 
                ",", 
                RowBox[{"Table", "[", 
                 RowBox[{"1", ",", 
                  RowBox[{"{", 
                   RowBox[{"Length", "[", "treatments", "]"}], "}"}]}], 
                 "]"}]}], "]"}], ",", 
              RowBox[{"Flatten", "[", 
               RowBox[{"Join", "[", 
                RowBox[{
                 RowBox[{"Table", "[", 
                  RowBox[{
                   RowBox[{"Table", "[", 
                    RowBox[{"i", ",", 
                    RowBox[{"{", "animalsperlabcondition", "}"}]}], "]"}], 
                   ",", 
                   RowBox[{"{", 
                    RowBox[{"i", ",", "nlabs"}], "}"}]}], "]"}], ",", 
                 RowBox[{"Table", "[", 
                  RowBox[{
                   RowBox[{"Table", "[", 
                    RowBox[{"i", ",", 
                    RowBox[{"{", "animalsperlabcondition", "}"}]}], "]"}], 
                   ",", 
                   RowBox[{"{", 
                    RowBox[{"i", ",", "nlabs"}], "}"}]}], "]"}]}], "]"}], 
               "]"}], ",", 
              RowBox[{"Join", "[", 
               RowBox[{"controls", ",", "treatments"}], "]"}]}], "}"}], "]"}],
            ",", 
           RowBox[{"{", 
            RowBox[{"x", ",", "y", ",", 
             RowBox[{"x", " ", "y"}]}], "}"}], ",", 
           RowBox[{"{", 
            RowBox[{"x", ",", "y"}], "}"}]}], "]"}], "\[LeftDoubleBracket]", 
         RowBox[{"1", ",", "2", ",", "1", ",", "1", ",", "5"}], 
         "\[RightDoubleBracket]"}]}], "]"}]}], ";", "\[IndentingNewLine]", 
     RowBox[{"lower", "=", 
      RowBox[{"meansdiff", "-", 
       RowBox[{
        RowBox[{"zvalue", "[", "totalsamplesize", "]"}], "*", "se"}]}]}], ";",
      "\[IndentingNewLine]", 
     RowBox[{"upper", "=", 
      RowBox[{"meansdiff", "+", 
       RowBox[{
        RowBox[{"zvalue", "[", "totalsamplesize", "]"}], "*", "se"}]}]}], ";",
      "\[IndentingNewLine]", 
     RowBox[{"ci", "=", 
      RowBox[{"upper", "-", "lower"}]}], ";", "\[IndentingNewLine]", 
     RowBox[{"{", 
      RowBox[{
       RowBox[{
        RowBox[{"truees", "\[GreaterEqual]", "lower"}], "&&", 
        RowBox[{"truees", "\[LessEqual]", "upper"}]}], ",", 
       RowBox[{
        RowBox[{"lower", ">", "0"}], "||", 
        RowBox[{"upper", "<", "0"}]}], ",", "tp", ",", 
       RowBox[{"tp", "<", "0.05"}], ",", "anovap", ",", 
       RowBox[{"anovap", "<", "0.05"}], ",", "ianovap", ",", 
       RowBox[{"ianovap", "<", "0.05"}], ",", "controls", ",", "treatments"}],
       "}"}]}]}], "\[IndentingNewLine]", 
   RowBox[{"(*", 
    RowBox[{
     RowBox[{"1.", " ", "capture"}], ",", " ", 
     RowBox[{"2.", " ", "sig", " ", "CI", " ", "method"}], ",", " ", 
     RowBox[{"3.", " ", "p", " ", 
      RowBox[{"(", 
       RowBox[{"t", "-", "test"}], ")"}]}], ",", " ", 
     RowBox[{"4.", " ", "sig", " ", 
      RowBox[{"(", 
       RowBox[{"t", "-", "test"}], ")"}]}], ",", " ", 
     RowBox[{"5.", " ", "p", " ", 
      RowBox[{"(", 
       RowBox[{"x", "+", 
        RowBox[{"y", " ", "ANOVA"}]}], ")"}]}], ",", " ", 
     RowBox[{"6.", " ", "sig", " ", 
      RowBox[{"(", 
       RowBox[{"x", "+", 
        RowBox[{"y", " ", "ANOVA"}]}], ")"}]}], ",", " ", 
     RowBox[{"7.", " ", "p", " ", 
      RowBox[{"(", 
       RowBox[{"x", "*", "y", " ", "ANOVA"}], ")"}]}], ",", " ", 
     RowBox[{"8.", " ", "sig", " ", 
      RowBox[{"(", 
       RowBox[{"x", "*", "y", " ", "ANOVA"}], ")"}]}], ",", " ", 
     RowBox[{"9.", " ", "controls"}], ",", " ", 
     RowBox[{"10.", " ", "treatments"}]}], "*)"}], "\[IndentingNewLine]", 
   "]"}]}]], "Input",
 CellChangeTimes->{{3.664609139991187*^9, 3.664609162442187*^9}, {
   3.664609278403187*^9, 3.664609637079187*^9}, {3.664609696260187*^9, 
   3.664609708515187*^9}, {3.664610306026187*^9, 3.6646103361761866`*^9}, {
   3.66478951326053*^9, 3.66478951393153*^9}, {3.66478962630153*^9, 
   3.66478970494453*^9}, {3.6647900009605303`*^9, 3.66479007685253*^9}, {
   3.6647901106185303`*^9, 3.66479011134653*^9}, {3.6658149119438753`*^9, 
   3.6658149407818747`*^9}, {3.6670158836002703`*^9, 
   3.6670158871992702`*^9}, {3.674881939826493*^9, 3.674881947732945*^9}, {
   3.69062300462309*^9, 3.6906230432770896`*^9}, {3.69062309982609*^9, 
   3.6906231253600893`*^9}, {3.6906231927490897`*^9, 
   3.6906232344260893`*^9}, {3.69062331436609*^9, 3.6906233193650894`*^9}, {
   3.69363214829484*^9, 3.693632246152014*^9}, {3.693632466224137*^9, 
   3.693632489521557*^9}, {3.6936325315739555`*^9, 3.69363254006363*^9}, {
   3.6936325918310585`*^9, 3.6936325966236176`*^9}, {3.6936370719183846`*^9, 
   3.693637172587029*^9}, {3.6936372766525993`*^9, 3.693637366515348*^9}, {
   3.693637445932805*^9, 3.693637458824519*^9}, {3.693637490181226*^9, 
   3.6936374929328485`*^9}, 3.693638059394657*^9, {3.6936382276593604`*^9, 
   3.6936383027043495`*^9}, {3.6936383343410516`*^9, 
   3.6936383774091177`*^9}, {3.693638462129146*^9, 3.6936384794033527`*^9}, {
   3.6939011106308465`*^9, 3.693901112692088*^9}, {3.694232120875632*^9, 
   3.6942321657195077`*^9}, 3.6942321983818817`*^9, {3.6942325010678444`*^9, 
   3.694232503714227*^9}, {3.694232552990455*^9, 3.6942325868034353`*^9}, {
   3.694232736628112*^9, 3.6942329493913693`*^9}, {3.694241655858054*^9, 
   3.6942416795456514`*^9}, {3.722228384574299*^9, 3.7222284084978013`*^9}}],

Cell[BoxData[
 RowBox[{
  RowBox[{"getCI", "[", 
   RowBox[{"{", 
    RowBox[{"controls_", ",", "treatments_"}], "}"}], "]"}], ":=", 
  RowBox[{"Module", "[", 
   RowBox[{
    RowBox[{"{", 
     RowBox[{"se", ",", "meansdiff", ",", "lower", ",", "upper", ",", "ci"}], 
     "}"}], ",", "\[IndentingNewLine]", 
    RowBox[{
     RowBox[{"se", "=", 
      RowBox[{"Sqrt", "[", 
       RowBox[{
        RowBox[{"(", 
         RowBox[{
          RowBox[{
           RowBox[{"StandardDeviation", "[", "treatments", "]"}], "^", "2"}], 
          "+", 
          RowBox[{
           RowBox[{"StandardDeviation", "[", "controls", "]"}], "^", "2"}]}], 
         ")"}], "/", 
        RowBox[{"(", 
         RowBox[{"totalsamplesize", "/", "2"}], ")"}]}], "]"}]}], ";", 
     "\[IndentingNewLine]", 
     RowBox[{"meansdiff", "=", 
      RowBox[{"Mean", "[", 
       RowBox[{"controls", "-", "treatments"}], "]"}]}], ";", 
     "\[IndentingNewLine]", 
     RowBox[{"lower", "=", 
      RowBox[{"meansdiff", "-", 
       RowBox[{
        RowBox[{"zvalue", "[", "totalsamplesize", "]"}], "*", "se"}]}]}], ";",
      "\[IndentingNewLine]", 
     RowBox[{"upper", "=", 
      RowBox[{"meansdiff", "+", 
       RowBox[{
        RowBox[{"zvalue", "[", "totalsamplesize", "]"}], "*", "se"}]}]}], ";",
      "\[IndentingNewLine]", 
     RowBox[{"ci", "=", 
      RowBox[{"upper", "-", "lower"}]}], ";", "\[IndentingNewLine]", "ci"}]}],
    "\[IndentingNewLine]", "]"}]}]], "Input",
 CellChangeTimes->{{3.694493359193015*^9, 3.694493455829714*^9}, {
  3.6944935851089716`*^9, 3.694493611097918*^9}}],

Cell[BoxData[
 RowBox[{
  RowBox[{"dor", "[", 
   RowBox[{"{", 
    RowBox[{"tpr_", ",", "fpr_"}], "}"}], "]"}], ":=", 
  RowBox[{
   RowBox[{"(", 
    RowBox[{"tpr", "/", "fpr"}], ")"}], "/", 
   RowBox[{"(", 
    RowBox[{
     RowBox[{"(", 
      RowBox[{"1", "-", "tpr"}], ")"}], "/", 
     RowBox[{"(", 
      RowBox[{"1", "-", "fpr"}], ")"}]}], ")"}]}]}]], "Input",
 CellChangeTimes->{{3.6944951928141823`*^9, 3.6944952659432774`*^9}}],

Cell[BoxData[
 RowBox[{
  RowBox[{"summary", "[", "mat_", "]"}], ":=", 
  RowBox[{"{", 
   RowBox[{
    RowBox[{"N", "[", 
     RowBox[{
      RowBox[{"Count", "[", 
       RowBox[{
        RowBox[{"mat", "\[LeftDoubleBracket]", 
         RowBox[{"All", ",", "1"}], "\[RightDoubleBracket]"}], ",", "True"}], 
       "]"}], "/", 
      RowBox[{"Length", "[", "mat", "]"}]}], "]"}], ",", 
    RowBox[{"N", "[", 
     RowBox[{
      RowBox[{"Count", "[", 
       RowBox[{
        RowBox[{"mat", "\[LeftDoubleBracket]", 
         RowBox[{"All", ",", "2"}], "\[RightDoubleBracket]"}], ",", "True"}], 
       "]"}], "/", 
      RowBox[{"Length", "[", "mat", "]"}]}], "]"}], ",", 
    RowBox[{"Mean", "[", 
     RowBox[{"mat", "\[LeftDoubleBracket]", 
      RowBox[{"All", ",", "3"}], "\[RightDoubleBracket]"}], "]"}], ",", 
    RowBox[{"N", "[", 
     RowBox[{
      RowBox[{"Count", "[", 
       RowBox[{
        RowBox[{"mat", "\[LeftDoubleBracket]", 
         RowBox[{"All", ",", "4"}], "\[RightDoubleBracket]"}], ",", "True"}], 
       "]"}], "/", 
      RowBox[{"Length", "[", "mat", "]"}]}], "]"}], ",", 
    RowBox[{"Mean", "[", 
     RowBox[{"mat", "\[LeftDoubleBracket]", 
      RowBox[{"All", ",", "5"}], "\[RightDoubleBracket]"}], "]"}], ",", 
    RowBox[{"N", "[", 
     RowBox[{
      RowBox[{"Count", "[", 
       RowBox[{
        RowBox[{"mat", "\[LeftDoubleBracket]", 
         RowBox[{"All", ",", "6"}], "\[RightDoubleBracket]"}], ",", "True"}], 
       "]"}], "/", 
      RowBox[{"Length", "[", "mat", "]"}]}], "]"}], ",", 
    RowBox[{"Mean", "[", 
     RowBox[{"mat", "\[LeftDoubleBracket]", 
      RowBox[{"All", ",", "7"}], "\[RightDoubleBracket]"}], "]"}], ",", 
    RowBox[{"N", "[", 
     RowBox[{
      RowBox[{"Count", "[", 
       RowBox[{
        RowBox[{"mat", "\[LeftDoubleBracket]", 
         RowBox[{"All", ",", "8"}], "\[RightDoubleBracket]"}], ",", "True"}], 
       "]"}], "/", 
      RowBox[{"Length", "[", "mat", "]"}]}], "]"}]}], "}"}]}]], "Input",
 CellChangeTimes->{{3.694491098188219*^9, 3.69449111512228*^9}, {
  3.694491163633237*^9, 3.6944912137400827`*^9}, {3.6944913618492928`*^9, 
  3.6944914072936087`*^9}, {3.6944914373799353`*^9, 3.694491503219964*^9}, {
  3.69449154349664*^9, 3.6944915456176567`*^9}, {3.6944915835779476`*^9, 
  3.694491667838134*^9}}],

Cell[BoxData[
 RowBox[{
  RowBox[{"getParam", "[", "labslist_", "]"}], ":=", 
  RowBox[{"Module", "[", 
   RowBox[{
    RowBox[{"{", 
     RowBox[{
     "animalsperlabcondition", ",", "controls", ",", "treatments", ",", "se", 
      ",", "meansdiff", ",", "lower", ",", "upper", ",", "ci"}], "}"}], ",", 
    "\[IndentingNewLine]", 
    RowBox[{
     RowBox[{"animalsperlabcondition", "=", 
      RowBox[{"totalsamplesize", "/", 
       RowBox[{"(", 
        RowBox[{
         RowBox[{"Length", "[", "labslist", "]"}], "*", "2"}], ")"}]}]}], ";",
      "\[IndentingNewLine]", 
     RowBox[{"controls", "=", 
      RowBox[{"Flatten", "[", 
       RowBox[{"Table", "[", 
        RowBox[{
         RowBox[{
          RowBox[{"RandomReal", "[", 
           RowBox[{
            RowBox[{"NormalDistribution", "[", 
             RowBox[{
              RowBox[{"data", "\[LeftDoubleBracket]", 
               RowBox[{
                RowBox[{
                "labslist", "\[LeftDoubleBracket]", "i", 
                 "\[RightDoubleBracket]"}], ",", "4"}], 
               "\[RightDoubleBracket]"}], ",", 
              RowBox[{"data", "\[LeftDoubleBracket]", 
               RowBox[{
                RowBox[{
                "labslist", "\[LeftDoubleBracket]", "i", 
                 "\[RightDoubleBracket]"}], ",", "6"}], 
               "\[RightDoubleBracket]"}]}], "]"}], ",", 
            "animalsperlabcondition"}], "]"}], "/", 
          RowBox[{"data", "\[LeftDoubleBracket]", 
           RowBox[{
            RowBox[{
            "labslist", "\[LeftDoubleBracket]", "i", 
             "\[RightDoubleBracket]"}], ",", "4"}], 
           "\[RightDoubleBracket]"}]}], ",", 
         RowBox[{"{", 
          RowBox[{"i", ",", 
           RowBox[{"Length", "[", "labslist", "]"}]}], "}"}]}], "]"}], 
       "]"}]}], ";", "\[IndentingNewLine]", 
     RowBox[{"treatments", "=", 
      RowBox[{"Flatten", "[", 
       RowBox[{"Table", "[", 
        RowBox[{
         RowBox[{
          RowBox[{"RandomReal", "[", 
           RowBox[{
            RowBox[{"NormalDistribution", "[", 
             RowBox[{
              RowBox[{"data", "\[LeftDoubleBracket]", 
               RowBox[{
                RowBox[{
                "labslist", "\[LeftDoubleBracket]", "i", 
                 "\[RightDoubleBracket]"}], ",", "5"}], 
               "\[RightDoubleBracket]"}], ",", 
              RowBox[{"data", "\[LeftDoubleBracket]", 
               RowBox[{
                RowBox[{
                "labslist", "\[LeftDoubleBracket]", "i", 
                 "\[RightDoubleBracket]"}], ",", "7"}], 
               "\[RightDoubleBracket]"}]}], "]"}], ",", 
            "animalsperlabcondition"}], "]"}], "/", 
          RowBox[{"data", "\[LeftDoubleBracket]", 
           RowBox[{
            RowBox[{
            "labslist", "\[LeftDoubleBracket]", "i", 
             "\[RightDoubleBracket]"}], ",", "4"}], 
           "\[RightDoubleBracket]"}]}], ",", 
         RowBox[{"{", 
          RowBox[{"i", ",", 
           RowBox[{"Length", "[", "labslist", "]"}]}], "}"}]}], "]"}], 
       "]"}]}], ";", "\[IndentingNewLine]", 
     RowBox[{"se", "=", 
      RowBox[{"Sqrt", "[", 
       RowBox[{
        RowBox[{"(", 
         RowBox[{
          RowBox[{
           RowBox[{"StandardDeviation", "[", "treatments", "]"}], "^", "2"}], 
          "+", 
          RowBox[{
           RowBox[{"StandardDeviation", "[", "controls", "]"}], "^", "2"}]}], 
         ")"}], "/", 
        RowBox[{"(", 
         RowBox[{"totalsamplesize", "/", "2"}], ")"}]}], "]"}]}], ";", 
     "\[IndentingNewLine]", 
     RowBox[{"meansdiff", "=", 
      RowBox[{"Mean", "[", 
       RowBox[{"controls", "-", "treatments"}], "]"}]}], ";", 
     "\[IndentingNewLine]", 
     RowBox[{"lower", "=", 
      RowBox[{"meansdiff", "-", 
       RowBox[{
        RowBox[{"zvalue", "[", "totalsamplesize", "]"}], "*", "se"}]}]}], ";",
      "\[IndentingNewLine]", 
     RowBox[{"upper", "=", 
      RowBox[{"meansdiff", "+", 
       RowBox[{
        RowBox[{"zvalue", "[", "totalsamplesize", "]"}], "*", "se"}]}]}], ";",
      "\[IndentingNewLine]", 
     RowBox[{"ci", "=", 
      RowBox[{"upper", "-", "lower"}]}], ";", "\[IndentingNewLine]", 
     RowBox[{"{", 
      RowBox[{
       RowBox[{"Mean", "[", "controls", "]"}], ",", 
       RowBox[{"Mean", "[", "treatments", "]"}], ",", 
       RowBox[{"StandardDeviation", "[", "controls", "]"}], ",", 
       RowBox[{"StandardDeviation", "[", "treatments", "]"}], ",", 
       RowBox[{"Round", "[", 
        RowBox[{"totalsamplesize", "/", "2"}], "]"}], ",", 
       RowBox[{"Round", "[", 
        RowBox[{"totalsamplesize", "/", "2"}], "]"}]}], "}"}]}]}], 
   "\[IndentingNewLine]", "]"}]}]], "Input",
 CellChangeTimes->{{3.664609139991187*^9, 3.664609162442187*^9}, {
  3.664609278403187*^9, 3.664609637079187*^9}, {3.664609696260187*^9, 
  3.664609708515187*^9}, {3.664610306026187*^9, 3.6646103361761866`*^9}, {
  3.66478951326053*^9, 3.66478951393153*^9}, {3.66478962630153*^9, 
  3.66478970494453*^9}, {3.6647900009605303`*^9, 3.66479007685253*^9}, {
  3.6647901106185303`*^9, 3.66479011134653*^9}, {3.6658149119438753`*^9, 
  3.6658149407818747`*^9}, {3.6670158836002703`*^9, 3.6670158871992702`*^9}, {
  3.674881939826493*^9, 3.674881947732945*^9}, {3.69062300462309*^9, 
  3.6906230432770896`*^9}, {3.69062309982609*^9, 3.6906231253600893`*^9}, {
  3.6906231927490897`*^9, 3.6906232344260893`*^9}, {3.69062331436609*^9, 
  3.6906233193650894`*^9}, {3.6907031945119705`*^9, 3.6907033108339224`*^9}, {
  3.7222284495125465`*^9, 3.7222284620814714`*^9}}],

Cell[BoxData[
 RowBox[{
  RowBox[{"calcMeansDiff", "[", 
   RowBox[{"{", 
    RowBox[{
    "meanc_", ",", "meant_", ",", "sdc_", ",", "sdt_", ",", "nc_", ",", 
     "nt_"}], "}"}], "]"}], ":=", 
  RowBox[{"{", 
   RowBox[{
    RowBox[{"meanc", "-", "meant"}], ",", "Null", ",", 
    RowBox[{
     RowBox[{"(", 
      RowBox[{"meanc", "-", "meant"}], ")"}], "-", 
     RowBox[{"Sqrt", "[", 
      RowBox[{
       RowBox[{"sdc", "^", "2"}], "+", 
       RowBox[{"sdt", "^", "2"}]}], "]"}]}], ",", 
    RowBox[{
     RowBox[{"(", 
      RowBox[{"meanc", "-", "meant"}], ")"}], "+", 
     RowBox[{"Sqrt", "[", 
      RowBox[{
       RowBox[{"sdc", "^", "2"}], "+", 
       RowBox[{"sdt", "^", "2"}]}], "]"}]}]}], "}"}]}]], "Input",
 CellChangeTimes->{{3.6911329354055853`*^9, 3.691133021414585*^9}, {
   3.691133070196585*^9, 3.691133111513585*^9}, 3.691133351872679*^9, {
   3.691148273061243*^9, 3.6911482956335745`*^9}}],

Cell[BoxData[
 RowBox[{
  RowBox[{"makeLineS", "[", 
   RowBox[{"simdata_", ",", "i_"}], "]"}], ":=", 
  RowBox[{"Line", "[", 
   RowBox[{"{", 
    RowBox[{
     RowBox[{"{", 
      RowBox[{
       RowBox[{"simdata", "\[LeftDoubleBracket]", 
        RowBox[{"i", ",", 
         RowBox[{"-", "2"}]}], "\[RightDoubleBracket]"}], ",", "i"}], "}"}], 
     ",", 
     RowBox[{"{", 
      RowBox[{
       RowBox[{"simdata", "\[LeftDoubleBracket]", 
        RowBox[{"i", ",", 
         RowBox[{"-", "1"}]}], "\[RightDoubleBracket]"}], ",", "i"}], "}"}]}],
     "}"}], "]"}]}]], "Input",
 CellChangeTimes->{{3.6664393574119196`*^9, 3.6664394614021864`*^9}, {
  3.6664405573851814`*^9, 3.666440563208764*^9}, {3.6911335325526953`*^9, 
  3.6911335357200117`*^9}}],

Cell[BoxData[
 RowBox[{
  RowBox[{"makePointS", "[", 
   RowBox[{"simdata_", ",", "i_"}], "]"}], ":=", 
  RowBox[{"Point", "[", 
   RowBox[{"{", 
    RowBox[{
     RowBox[{"simdata", "\[LeftDoubleBracket]", 
      RowBox[{"i", ",", 
       RowBox[{"-", "4"}]}], "\[RightDoubleBracket]"}], ",", "i"}], "}"}], 
   "]"}]}]], "Input",
 CellChangeTimes->{{3.6664395593240137`*^9, 3.6664395798537455`*^9}, 
   3.66643964609177*^9, {3.666440565353978*^9, 3.666440569297373*^9}, {
   3.6911335395603957`*^9, 3.6911335446008997`*^9}, {3.6911340031727524`*^9, 
   3.6911340094693823`*^9}, {3.691134046791114*^9, 3.6911340731917534`*^9}}],

Cell[BoxData[
 RowBox[{
  RowBox[{
   RowBox[{"figcpF", "[", "df1data_", "]"}], ":=", 
   RowBox[{"Show", "[", 
    RowBox[{
     RowBox[{"ListLinePlot", "[", 
      RowBox[{"df1data", ",", 
       RowBox[{"PlotStyle", "\[Rule]", 
        RowBox[{"{", 
         RowBox[{
          RowBox[{"Directive", "[", 
           RowBox[{"Dashed", ",", 
            RowBox[{"Thickness", "[", "0.01", "]"}], ",", 
            RowBox[{"RGBColor", "[", 
             RowBox[{"0.27", ",", "0.42", ",", "0.67"}], "]"}]}], "]"}], ",", 
          RowBox[{"Directive", "[", 
           RowBox[{"Dashed", ",", 
            RowBox[{"Thickness", "[", "0.01", "]"}], ",", 
            RowBox[{"RGBColor", "[", 
             RowBox[{"0.82", ",", "0.45", ",", "0.29"}], "]"}]}], "]"}], ",", 
          RowBox[{"Directive", "[", 
           RowBox[{"Dashed", ",", 
            RowBox[{"Thickness", "[", "0.01", "]"}], ",", 
            RowBox[{"RGBColor", "[", 
             RowBox[{"0.60", ",", "0.6", ",", "0.6"}], "]"}]}], "]"}]}], 
         "}"}]}], ",", 
       RowBox[{"Frame", "\[Rule]", "True"}], ",", 
       RowBox[{"FrameStyle", "\[Rule]", 
        RowBox[{"Thickness", "[", "0.005", "]"}]}], ",", 
       RowBox[{"FrameTicks", "\[Rule]", 
        RowBox[{"{", 
         RowBox[{
          RowBox[{"{", 
           RowBox[{
            RowBox[{"{", 
             RowBox[{"0", ",", "0.2", ",", "0.4", ",", "0.6", ",", "0.8"}], 
             "}"}], ",", "None"}], "}"}], ",", 
          RowBox[{"{", 
           RowBox[{
            RowBox[{"{", 
             RowBox[{"1", ",", "2", ",", "3", ",", "4"}], "}"}], ",", 
            "None"}], "}"}]}], "}"}]}], ",", 
       RowBox[{"FrameTicksStyle", "\[Rule]", 
        RowBox[{"Directive", "[", 
         RowBox[{"Black", ",", "28"}], "]"}]}], ",", 
       RowBox[{"PlotRange", "\[Rule]", 
        RowBox[{"{", 
         RowBox[{
          RowBox[{"{", 
           RowBox[{"0.8", ",", "4.2"}], "}"}], ",", 
          RowBox[{"{", 
           RowBox[{"0", ",", "1"}], "}"}]}], "}"}]}], ",", 
       RowBox[{"AspectRatio", "\[Rule]", "1"}]}], "]"}], ",", 
     RowBox[{"ListPlot", "[", 
      RowBox[{"df1data", ",", 
       RowBox[{"PlotStyle", "\[Rule]", 
        RowBox[{"{", 
         RowBox[{
          RowBox[{"Directive", "[", 
           RowBox[{
            RowBox[{"PointSize", "[", "0.05", "]"}], ",", 
            RowBox[{"RGBColor", "[", 
             RowBox[{"0.27", ",", "0.42", ",", "0.67"}], "]"}]}], "]"}], ",", 
          RowBox[{"Directive", "[", 
           RowBox[{
            RowBox[{"PointSize", "[", "0.05", "]"}], ",", 
            RowBox[{"RGBColor", "[", 
             RowBox[{"0.72", ",", "0.45", ",", "0.29"}], "]"}]}], "]"}], ",", 
          RowBox[{"Directive", "[", 
           RowBox[{
            RowBox[{"PointSize", "[", "0.05", "]"}], ",", 
            RowBox[{"RGBColor", "[", 
             RowBox[{"0.70", ",", "0.7", ",", "0.56"}], "]"}]}], "]"}]}], 
         "}"}]}]}], "]"}]}], "]"}]}], ";"}]], "Input",
 CellChangeTimes->{{3.6911285728833475`*^9, 3.6911288633023496`*^9}, {
   3.691129643000348*^9, 3.691129697013348*^9}, {3.6911441236967707`*^9, 
   3.6911442014195423`*^9}, {3.6944965319505787`*^9, 3.694496538709196*^9}, {
   3.6944990234287033`*^9, 3.6944990351850443`*^9}, {3.6945069452682085`*^9, 
   3.6945069624310846`*^9}, 3.7215583060883446`*^9, 3.7215583632779446`*^9}],

Cell[BoxData[
 RowBox[{
  RowBox[{
   RowBox[{"figfnrF", "[", "df2data_", "]"}], ":=", 
   RowBox[{"Show", "[", 
    RowBox[{
     RowBox[{"ListLinePlot", "[", 
      RowBox[{"df2data", ",", 
       RowBox[{"PlotStyle", "\[Rule]", 
        RowBox[{"{", 
         RowBox[{
          RowBox[{"Directive", "[", 
           RowBox[{"Dashed", ",", 
            RowBox[{"Thickness", "[", "0.01", "]"}], ",", 
            RowBox[{"RGBColor", "[", 
             RowBox[{"0.27", ",", "0.42", ",", "0.67"}], "]"}]}], "]"}], ",", 
          RowBox[{"Directive", "[", 
           RowBox[{"Dashed", ",", 
            RowBox[{"Thickness", "[", "0.01", "]"}], ",", 
            RowBox[{"RGBColor", "[", 
             RowBox[{"0.82", ",", "0.45", ",", "0.29"}], "]"}]}], "]"}], ",", 
          RowBox[{"Directive", "[", 
           RowBox[{"Dashed", ",", 
            RowBox[{"Thickness", "[", "0.01", "]"}], ",", 
            RowBox[{"RGBColor", "[", 
             RowBox[{"0.60", ",", "0.6", ",", "0.6"}], "]"}]}], "]"}]}], 
         "}"}]}], ",", 
       RowBox[{"Frame", "\[Rule]", "True"}], ",", 
       RowBox[{"FrameStyle", "\[Rule]", 
        RowBox[{"Thickness", "[", "0.005", "]"}]}], ",", 
       RowBox[{"FrameTicks", "\[Rule]", 
        RowBox[{"{", 
         RowBox[{
          RowBox[{"{", 
           RowBox[{
            RowBox[{"{", 
             RowBox[{"0", ",", "0.1", ",", "0.3", ",", "0.5", ",", "0.7"}], 
             "}"}], ",", "None"}], "}"}], ",", 
          RowBox[{"{", 
           RowBox[{
            RowBox[{"{", 
             RowBox[{"1", ",", "2", ",", "3", ",", "4"}], "}"}], ",", 
            "None"}], "}"}]}], "}"}]}], ",", 
       RowBox[{"FrameTicksStyle", "\[Rule]", 
        RowBox[{"Directive", "[", 
         RowBox[{"Black", ",", "28"}], "]"}]}], ",", 
       RowBox[{"PlotRange", "\[Rule]", 
        RowBox[{"{", 
         RowBox[{
          RowBox[{"{", 
           RowBox[{"0.8", ",", "4.2"}], "}"}], ",", 
          RowBox[{"{", 
           RowBox[{"0", ",", "0.85"}], "}"}]}], "}"}]}], ",", 
       RowBox[{"AspectRatio", "\[Rule]", "1"}]}], "]"}], ",", 
     RowBox[{"ListPlot", "[", 
      RowBox[{"df2data", ",", 
       RowBox[{"PlotStyle", "\[Rule]", 
        RowBox[{"{", 
         RowBox[{
          RowBox[{"Directive", "[", 
           RowBox[{
            RowBox[{"PointSize", "[", "0.05", "]"}], ",", 
            RowBox[{"RGBColor", "[", 
             RowBox[{"0.27", ",", "0.42", ",", "0.67"}], "]"}]}], "]"}], ",", 
          RowBox[{"Directive", "[", 
           RowBox[{
            RowBox[{"PointSize", "[", "0.05", "]"}], ",", 
            RowBox[{"RGBColor", "[", 
             RowBox[{"0.72", ",", "0.45", ",", "0.29"}], "]"}]}], "]"}], ",", 
          RowBox[{"Directive", "[", 
           RowBox[{
            RowBox[{"PointSize", "[", "0.05", "]"}], ",", 
            RowBox[{"RGBColor", "[", 
             RowBox[{"0.70", ",", "0.7", ",", "0.56"}], "]"}]}], "]"}]}], 
         "}"}]}]}], "]"}]}], "]"}]}], ";"}]], "Input",
 CellChangeTimes->{{3.6911313352215853`*^9, 3.691131416577585*^9}, {
   3.691131447072585*^9, 3.691131468110585*^9}, {3.691144359867385*^9, 
   3.6911443820276012`*^9}, {3.6944965428664527`*^9, 3.69449656345747*^9}, {
   3.694497956767968*^9, 3.694497978539694*^9}, {3.6944990504282503`*^9, 
   3.694499056306396*^9}, {3.6945069661118937`*^9, 3.694506975924827*^9}, {
   3.6945086752824*^9, 3.694508694479594*^9}, 3.7215583116887445`*^9, 
   3.7215583608599443`*^9}],

Cell[BoxData[
 RowBox[{
  RowBox[{
   RowBox[{"figdorF", "[", "df3data_", "]"}], ":=", 
   RowBox[{"Show", "[", 
    RowBox[{
     RowBox[{"ListLinePlot", "[", 
      RowBox[{"df3data", ",", 
       RowBox[{"ScalingFunctions", "\[Rule]", "\"\<Log\>\""}], ",", 
       RowBox[{"PlotStyle", "\[Rule]", 
        RowBox[{"{", 
         RowBox[{
          RowBox[{"Directive", "[", 
           RowBox[{"Dashed", ",", 
            RowBox[{"Thickness", "[", "0.01", "]"}], ",", 
            RowBox[{"RGBColor", "[", 
             RowBox[{"0.27", ",", "0.42", ",", "0.67"}], "]"}]}], "]"}], ",", 
          RowBox[{"Directive", "[", 
           RowBox[{"Dashed", ",", 
            RowBox[{"Thickness", "[", "0.01", "]"}], ",", 
            RowBox[{"RGBColor", "[", 
             RowBox[{"0.82", ",", "0.45", ",", "0.29"}], "]"}]}], "]"}], ",", 
          RowBox[{"Directive", "[", 
           RowBox[{"Dashed", ",", 
            RowBox[{"Thickness", "[", "0.01", "]"}], ",", 
            RowBox[{"RGBColor", "[", 
             RowBox[{"0.60", ",", "0.6", ",", "0.6"}], "]"}]}], "]"}]}], 
         "}"}]}], ",", 
       RowBox[{"Frame", "\[Rule]", "True"}], ",", 
       RowBox[{"FrameStyle", "\[Rule]", 
        RowBox[{"Thickness", "[", "0.005", "]"}]}], ",", 
       RowBox[{"FrameTicks", "\[Rule]", 
        RowBox[{"{", 
         RowBox[{
          RowBox[{"{", 
           RowBox[{
            RowBox[{"{", 
             RowBox[{"10", ",", "100", ",", "500"}], "}"}], ",", "None"}], 
           "}"}], ",", 
          RowBox[{"{", 
           RowBox[{
            RowBox[{"{", 
             RowBox[{"1", ",", "2", ",", "3", ",", "4"}], "}"}], ",", 
            "None"}], "}"}]}], "}"}]}], ",", 
       RowBox[{"FrameTicksStyle", "\[Rule]", 
        RowBox[{"Directive", "[", 
         RowBox[{"Black", ",", "28"}], "]"}]}], ",", 
       RowBox[{"PlotRange", "\[Rule]", 
        RowBox[{"{", 
         RowBox[{
          RowBox[{"{", 
           RowBox[{"0.5", ",", "4.5"}], "}"}], ",", 
          RowBox[{"{", 
           RowBox[{"2", ",", "2000"}], "}"}]}], "}"}]}], ",", 
       RowBox[{"AspectRatio", "\[Rule]", "1"}]}], "]"}], ",", 
     RowBox[{"ListPlot", "[", 
      RowBox[{"df3data", ",", 
       RowBox[{"ScalingFunctions", "\[Rule]", "\"\<Log\>\""}], ",", 
       RowBox[{"PlotStyle", "\[Rule]", 
        RowBox[{"{", 
         RowBox[{
          RowBox[{"Directive", "[", 
           RowBox[{
            RowBox[{"PointSize", "[", "0.05", "]"}], ",", 
            RowBox[{"RGBColor", "[", 
             RowBox[{"0.27", ",", "0.42", ",", "0.67"}], "]"}]}], "]"}], ",", 
          RowBox[{"Directive", "[", 
           RowBox[{
            RowBox[{"PointSize", "[", "0.05", "]"}], ",", 
            RowBox[{"RGBColor", "[", 
             RowBox[{"0.72", ",", "0.45", ",", "0.29"}], "]"}]}], "]"}], ",", 
          RowBox[{"Directive", "[", 
           RowBox[{
            RowBox[{"PointSize", "[", "0.05", "]"}], ",", 
            RowBox[{"RGBColor", "[", 
             RowBox[{"0.70", ",", "0.7", ",", "0.56"}], "]"}]}], "]"}]}], 
         "}"}]}]}], "]"}]}], "]"}]}], ";"}]], "Input",
 CellChangeTimes->{{3.6944953678928995`*^9, 3.6944954783169785`*^9}, {
   3.6944955204343987`*^9, 3.6944955422561226`*^9}, {3.6944965812019625`*^9, 
   3.6944965955446763`*^9}, {3.6944967571110487`*^9, 3.694496766005916*^9}, {
   3.694497909102581*^9, 3.694497926251641*^9}, {3.6944990765972548`*^9, 
   3.6944990799289827`*^9}, {3.69450697864064*^9, 3.69450698631664*^9}, {
   3.694508300969492*^9, 3.694508311026541*^9}, {3.694508356280263*^9, 
   3.6945083580419292`*^9}, {3.694508661510791*^9, 3.69450866546205*^9}, {
   3.6945087578904524`*^9, 3.694508758590905*^9}, 3.7215583149803443`*^9, 
   3.721558352919544*^9}],

Cell[BoxData[
 RowBox[{
  RowBox[{"cs", "[", "input_", "]"}], ":=", 
  RowBox[{"Module", "[", 
   RowBox[{
    RowBox[{"{", "a", "}"}], ",", "\[IndentingNewLine]", 
    RowBox[{
     RowBox[{"a", "=", 
      RowBox[{"Count", "[", 
       RowBox[{
        RowBox[{"Table", "[", 
         RowBox[{
          RowBox[{
           RowBox[{"input", "\[LeftDoubleBracket]", 
            RowBox[{"i", ",", "1"}], "\[RightDoubleBracket]"}], "&&", 
           RowBox[{"input", "\[LeftDoubleBracket]", 
            RowBox[{"i", ",", "6"}], "\[RightDoubleBracket]"}]}], ",", 
          RowBox[{"{", 
           RowBox[{"i", ",", 
            RowBox[{"Length", "[", "input", "]"}]}], "}"}]}], "]"}], ",", 
        "True"}], "]"}]}], ";", "\[IndentingNewLine]", 
     RowBox[{"N", "[", 
      RowBox[{"a", "/", 
       RowBox[{"Length", "[", "input", "]"}]}], "]"}]}]}], 
   "\[IndentingNewLine]", "]"}], 
  RowBox[{"(*", 
   RowBox[{
   "gives", " ", "the", " ", "proportion", " ", "of", " ", "correct", " ", 
    "outcomes", " ", "of", " ", "all", " ", "studies"}], "*)"}]}]], "Input",
 CellChangeTimes->{{3.698426958757099*^9, 3.698427078620844*^9}, {
  3.6984271672680006`*^9, 3.698427188994692*^9}, {3.72222850585839*^9, 
  3.7222285213434305`*^9}}],

Cell[BoxData[
 RowBox[{
  RowBox[{"power", "[", 
   RowBox[{"{", 
    RowBox[{
    "x1_", ",", "x2_", ",", "s1_", ",", "s2_", ",", "n1_", ",", "n2_"}], 
    "}"}], "]"}], ":=", 
  RowBox[{"Module", "[", 
   RowBox[{
    RowBox[{"{", 
     RowBox[{"d", ",", "criticalt", ",", "delta", ",", "meansdiff"}], "}"}], 
    ",", "\[IndentingNewLine]", 
    RowBox[{
     RowBox[{"meansdiff", "=", 
      RowBox[{"Abs", "[", 
       RowBox[{"x1", "-", "x2"}], "]"}]}], ";", "\[IndentingNewLine]", 
     RowBox[{"d", "=", 
      RowBox[{"meansdiff", "/", 
       RowBox[{"Sqrt", "[", 
        RowBox[{
         RowBox[{"(", 
          RowBox[{
           RowBox[{"s1", "^", "2"}], "+", 
           RowBox[{"s2", "^", "2"}]}], ")"}], "/", "2"}], "]"}]}]}], ";", 
     "\[IndentingNewLine]", 
     RowBox[{"criticalt", "=", 
      RowBox[{"InverseSurvivalFunction", "[", 
       RowBox[{
        RowBox[{"StudentTDistribution", "[", 
         RowBox[{"0", ",", "1", ",", 
          RowBox[{"(", 
           RowBox[{"n1", "+", "n2", "-", "2"}], ")"}]}], "]"}], ",", 
        "0.025"}], "]"}]}], ";", "\[IndentingNewLine]", 
     RowBox[{"delta", "=", 
      RowBox[{"d", " ", 
       RowBox[{"Sqrt", "[", 
        RowBox[{
         RowBox[{"(", 
          RowBox[{"n1", " ", "n2"}], ")"}], "/", 
         RowBox[{"(", 
          RowBox[{"n1", "+", "n2"}], ")"}]}], "]"}]}]}], ";", 
     "\[IndentingNewLine]", 
     RowBox[{"1", "-", 
      RowBox[{"NIntegrate", "[", 
       RowBox[{
        RowBox[{"PDF", "[", 
         RowBox[{
          RowBox[{"StudentTDistribution", "[", 
           RowBox[{"delta", ",", "1", ",", 
            RowBox[{"(", 
             RowBox[{"n1", "+", "n2", "-", "2"}], ")"}]}], "]"}], ",", "x"}], 
         "]"}], ",", 
        RowBox[{"{", 
         RowBox[{"x", ",", 
          RowBox[{"-", "criticalt"}], ",", "criticalt"}], "}"}]}], 
       "]"}]}]}]}], "\[IndentingNewLine]", "]"}]}]], "Input",
 CellChangeTimes->{{3.696319225591324*^9, 3.6963192825717344`*^9}, {
  3.6963198883148713`*^9, 3.696319888789996*^9}, {3.696319926690178*^9, 
  3.696319932143098*^9}, {3.6963248104293337`*^9, 3.6963248136210623`*^9}, {
  3.69632529182603*^9, 3.6963254237864294`*^9}, {3.6963254683851833`*^9, 
  3.696325509197095*^9}}]
}, Open  ]]
}, Open  ]],

Cell[CellGroupData[{

Cell["1. Hypothermia Data Set Meta Analysis", "Section",
 CellChangeTimes->{{3.6906224547980895`*^9, 3.6906224623810897`*^9}, {
  3.695542939791376*^9, 3.695542956315196*^9}, {3.695546934866474*^9, 
  3.695546936357232*^9}}],

Cell[TextData[{
 "The true effect size was estimated using a random effects meta analysis \
(with REML estimator) in the R-package ",
 StyleBox["metafor ",
  FontSlant->"Italic"],
 "(file MultilabR04.R). The weighted means difference is ",
 StyleBox["0.4781",
  FontWeight->"Bold"]
}], "Text",
 CellChangeTimes->{{3.6906224671570897`*^9, 3.6906226012050896`*^9}, {
   3.6906234426620893`*^9, 3.6906234660770893`*^9}, {3.695543326223751*^9, 
   3.6955433267841635`*^9}, 3.7071963879509583`*^9, {3.7071964612399583`*^9, 
   3.7071964619399586`*^9}}],

Cell[BoxData[
 RowBox[{"truees", "=", "0.4781"}]], "Input",
 CellChangeTimes->{{3.6906233835280895`*^9, 3.6906233966970897`*^9}, {
  3.7071964792239585`*^9, 3.7071964799259586`*^9}}]
}, Open  ]],

Cell[CellGroupData[{

Cell["2. Simulation", "Section",
 CellChangeTimes->{{3.6906224248630896`*^9, 3.6906224308150897`*^9}, {
  3.6955433670806713`*^9, 3.6955433738042126`*^9}, {3.6955469387085238`*^9, 
  3.6955469396588745`*^9}, {3.722231979261631*^9, 3.7222319796672306`*^9}}],

Cell[CellGroupData[{

Cell["Simulation", "Subsection",
 CellChangeTimes->{{3.69062244387809*^9, 3.6906224462380896`*^9}, {
  3.6906239609690895`*^9, 3.6906239830870895`*^9}, {3.7222319933484306`*^9, 
  3.722231993910031*^9}}],

Cell[BoxData[
 RowBox[{
  RowBox[{"nsims", "=", "100000"}], ";"}]], "Input",
 CellChangeTimes->{{3.6942326741098614`*^9, 3.6942326847906623`*^9}, {
   3.69423313044765*^9, 3.6942331305577097`*^9}, {3.694276195190594*^9, 
   3.694276223780895*^9}, 3.6942762718515625`*^9, 3.722080818589115*^9}],

Cell[BoxData[
 RowBox[{
  RowBox[{
   RowBox[{"totalsamplesize", "=", "12"}], ";"}], " ", 
  RowBox[{"(*", 
   RowBox[{
   "This", " ", "is", " ", "the", " ", "total", " ", "number", " ", "of", " ",
     "animals", " ", "in", " ", "the", " ", 
    RowBox[{"study", ".", " ", "To"}], " ", "be", " ", "repeated", " ", 
    "with", " ", "24", " ", "and", " ", "48", " ", "accordingly"}], 
   "*)"}]}]], "Input",
 CellChangeTimes->{{3.6906236247320895`*^9, 3.69062362711609*^9}, {
  3.722080836712715*^9, 3.722080879773515*^9}, {3.7220811444765153`*^9, 
  3.7220811607417154`*^9}, {3.7222286735737114`*^9, 3.7222286762721653`*^9}}],

Cell[BoxData[{
 RowBox[{
  RowBox[{
   RowBox[{"nlabs", "=", "1"}], ";"}], " ", 
  RowBox[{"(*", 
   RowBox[{
    RowBox[{
    "nlabs", " ", "is", " ", "the", " ", "number", " ", "of", " ", 
     "participating", " ", 
     RowBox[{"laboratories", ".", " ", "To"}], " ", "be", " ", "repeated", 
     " ", "with", " ", "2"}], ",", " ", "3", ",", " ", 
    RowBox[{
    "and", " ", "for", " ", "total", " ", "sample", " ", "sizes", " ", "of", 
     " ", "24", " ", "and", " ", "48", " ", "also", " ", "4"}]}], 
   "*)"}]}], "\[IndentingNewLine]", 
 RowBox[{
  RowBox[{"res", "=", 
   RowBox[{"Table", "[", 
    RowBox[{
     RowBox[{"getOneES", "[", 
      RowBox[{"RandomSample", "[", 
       RowBox[{
        RowBox[{"Range", "[", "50", "]"}], ",", "nlabs"}], "]"}], "]"}], ",", 
     RowBox[{"{", "nsims", "}"}]}], "]"}]}], ";"}]}], "Input",
 CellChangeTimes->{{3.66478949620453*^9, 3.66478949635653*^9}, {
   3.66478959584753*^9, 3.66478961120553*^9}, {3.6647897170005302`*^9, 
   3.66478971767953*^9}, {3.66479016540653*^9, 3.66479017243853*^9}, {
   3.66479022130753*^9, 3.66479030892653*^9}, {3.6658149640288754`*^9, 
   3.665815064062875*^9}, {3.6658151231238747`*^9, 3.665815133514875*^9}, {
   3.665815482663875*^9, 3.665815485230875*^9}, 3.6670159104772706`*^9, 
   3.667015972882271*^9, 3.6670162842962704`*^9, {3.6670163437492704`*^9, 
   3.6670163441572704`*^9}, {3.6670168341452703`*^9, 
   3.6670168347372704`*^9}, {3.6748821538767357`*^9, 3.674882157502943*^9}, 
   3.6748829466660805`*^9, {3.6906235578640895`*^9, 3.69062359273409*^9}, {
   3.6906236354830894`*^9, 3.6906236543630896`*^9}, {3.69062424238509*^9, 
   3.69062424252909*^9}, 3.6906243232160892`*^9, {3.6906247620610895`*^9, 
   3.6906247640120897`*^9}, {3.6942326658055253`*^9, 
   3.6942327288540926`*^9}, {3.694232977416152*^9, 3.694233111937806*^9}, {
   3.722081052975915*^9, 3.7220811363273153`*^9}, {3.722228688564389*^9, 
   3.722228691216049*^9}}],

Cell[BoxData[
 RowBox[{"{", 
  RowBox[{
   RowBox[{
    RowBox[{"Count", "[", 
     RowBox[{
      RowBox[{"res", "\[LeftDoubleBracket]", 
       RowBox[{"All", ",", "1"}], "\[RightDoubleBracket]"}], ",", "True"}], 
     "]"}], "/", 
    RowBox[{"(", 
     RowBox[{"nsims", "/", "100."}], ")"}]}], ",", 
   RowBox[{
    RowBox[{"Count", "[", 
     RowBox[{
      RowBox[{"res", "\[LeftDoubleBracket]", 
       RowBox[{"All", ",", "2"}], "\[RightDoubleBracket]"}], ",", "True"}], 
     "]"}], "/", 
    RowBox[{"(", 
     RowBox[{"nsims", "/", "100."}], ")"}]}], ",", 
   RowBox[{
    RowBox[{"Count", "[", 
     RowBox[{
      RowBox[{"res", "\[LeftDoubleBracket]", 
       RowBox[{"All", ",", "4"}], "\[RightDoubleBracket]"}], ",", "True"}], 
     "]"}], "/", 
    RowBox[{"(", 
     RowBox[{"nsims", "/", "100."}], ")"}]}], ",", 
   RowBox[{
    RowBox[{"Count", "[", 
     RowBox[{
      RowBox[{"res", "\[LeftDoubleBracket]", 
       RowBox[{"All", ",", "6"}], "\[RightDoubleBracket]"}], ",", "True"}], 
     "]"}], "/", 
    RowBox[{"(", 
     RowBox[{"nsims", "/", "100."}], ")"}]}], ",", 
   RowBox[{
    RowBox[{"Count", "[", 
     RowBox[{
      RowBox[{"res", "\[LeftDoubleBracket]", 
       RowBox[{"All", ",", "8"}], "\[RightDoubleBracket]"}], ",", "True"}], 
     "]"}], "/", 
    RowBox[{"(", 
     RowBox[{"nsims", "/", "100."}], ")"}]}]}], "}"}]], "Input",
 CellChangeTimes->{{3.66478949620453*^9, 3.66478949635653*^9}, {
   3.66478959584753*^9, 3.66478961120553*^9}, {3.6647897170005302`*^9, 
   3.66478971767953*^9}, {3.66479016540653*^9, 3.66479017243853*^9}, {
   3.66479022130753*^9, 3.66479030892653*^9}, {3.6658149640288754`*^9, 
   3.665815064062875*^9}, {3.6658151231238747`*^9, 3.665815133514875*^9}, {
   3.665815482663875*^9, 3.665815485230875*^9}, 3.6670159104772706`*^9, 
   3.667015972882271*^9, 3.6670162842962704`*^9, {3.6670163437492704`*^9, 
   3.6670163441572704`*^9}, {3.6670168341452703`*^9, 
   3.6670168347372704`*^9}, {3.6748821538767357`*^9, 3.674882157502943*^9}, 
   3.6748829466660805`*^9, {3.6906235578640895`*^9, 3.69062359273409*^9}, {
   3.6906236354830894`*^9, 3.6906236543630896`*^9}, {3.69062424238509*^9, 
   3.69062424252909*^9}, 3.6906243232160892`*^9, {3.6906247620610895`*^9, 
   3.6906247640120897`*^9}, {3.6942326658055253`*^9, 
   3.6942327288540926`*^9}, {3.694232977416152*^9, 3.694233111937806*^9}, 
   3.722081052975915*^9}],

Cell["\<\
This gives 1. capture rate, 2. TPR CI method, 3. TPR t-test, 4. TPR main \
effect ANOVA, 5. TPR full ANOVA \
\>", "Text",
 CellChangeTimes->{{3.69062408427409*^9, 3.6906241709090896`*^9}, {
  3.6942333343010473`*^9, 3.6942334292915664`*^9}}],

Cell[BoxData[{
 RowBox[{
  RowBox[{"contr", "=", 
   RowBox[{"res", "\[LeftDoubleBracket]", 
    RowBox[{"All", ",", "9"}], "\[RightDoubleBracket]"}]}], 
  ";"}], "\[IndentingNewLine]", 
 RowBox[{
  RowBox[{"Export", "[", 
   RowBox[{
    RowBox[{"StringJoin", "[", 
     RowBox[{"\"\<ml4n\>\"", ",", 
      RowBox[{"ToString", "[", "totalsamplesize", "]"}], ",", "\"\<l\>\"", 
      ",", 
      RowBox[{"ToString", "[", "nlabs", "]"}], ",", "\"\<c.csv\>\""}], "]"}], 
    ",", "contr"}], "]"}], ";"}], "\[IndentingNewLine]", 
 RowBox[{
  RowBox[{"treatm", "=", 
   RowBox[{"res", "\[LeftDoubleBracket]", 
    RowBox[{"All", ",", "10"}], "\[RightDoubleBracket]"}]}], 
  ";"}], "\[IndentingNewLine]", 
 RowBox[{
  RowBox[{"Export", "[", 
   RowBox[{
    RowBox[{"StringJoin", "[", 
     RowBox[{"\"\<ml4n\>\"", ",", 
      RowBox[{"ToString", "[", "totalsamplesize", "]"}], ",", "\"\<l\>\"", 
      ",", 
      RowBox[{"ToString", "[", "nlabs", "]"}], ",", "\"\<t.csv\>\""}], "]"}], 
    ",", "treatm"}], "]"}], ";"}], "\[IndentingNewLine]", 
 RowBox[{
  RowBox[{"result", "=", 
   RowBox[{"res", "\[LeftDoubleBracket]", 
    RowBox[{"All", ",", 
     RowBox[{"1", ";;", "8"}]}], "\[RightDoubleBracket]"}]}], 
  ";"}], "\[IndentingNewLine]", 
 RowBox[{
  RowBox[{"Save", "[", 
   RowBox[{
    RowBox[{"StringJoin", "[", 
     RowBox[{"\"\<ml4n\>\"", ",", 
      RowBox[{"ToString", "[", "totalsamplesize", "]"}], ",", "\"\<l\>\"", 
      ",", 
      RowBox[{"ToString", "[", "nlabs", "]"}], ",", "\"\<res\>\""}], "]"}], 
    ",", "result"}], "]"}], ";"}]}], "Input",
 CellChangeTimes->{{3.6942444946676617`*^9, 3.694244849131279*^9}, 
   3.694503128379368*^9, 3.694503180282103*^9, {3.695543978391859*^9, 
   3.6955439808730264`*^9}, {3.695544031655262*^9, 3.695544032280613*^9}}],

Cell[BoxData[
 RowBox[{
  RowBox[{"resnd", "=", 
   RowBox[{"Table", "[", 
    RowBox[{
     RowBox[{"getNoDifferenceES", "[", 
      RowBox[{"RandomSample", "[", 
       RowBox[{
        RowBox[{"Range", "[", "50", "]"}], ",", "nlabs"}], "]"}], "]"}], ",", 
     RowBox[{"{", "nsims", "}"}]}], "]"}]}], ";"}]], "Input",
 CellChangeTimes->{{3.66478949620453*^9, 3.66478949635653*^9}, {
   3.66478959584753*^9, 3.66478961120553*^9}, {3.6647897170005302`*^9, 
   3.66478971767953*^9}, {3.66479016540653*^9, 3.66479017243853*^9}, {
   3.66479022130753*^9, 3.66479030892653*^9}, {3.6658149640288754`*^9, 
   3.665815064062875*^9}, {3.6658151231238747`*^9, 3.665815133514875*^9}, {
   3.665815482663875*^9, 3.665815485230875*^9}, 3.6670159104772706`*^9, 
   3.667015972882271*^9, 3.6670162842962704`*^9, {3.6670163437492704`*^9, 
   3.6670163441572704`*^9}, {3.6670168341452703`*^9, 
   3.6670168347372704`*^9}, {3.6748821538767357`*^9, 3.674882157502943*^9}, 
   3.6748829466660805`*^9, {3.6906235578640895`*^9, 3.69062359273409*^9}, {
   3.6906236354830894`*^9, 3.6906236543630896`*^9}, {3.69062424238509*^9, 
   3.69062424252909*^9}, 3.6906243232160892`*^9, {3.6906247620610895`*^9, 
   3.6906247640120897`*^9}, {3.6942326658055253`*^9, 
   3.6942327288540926`*^9}, {3.694232977416152*^9, 3.694233111937806*^9}, 
   3.6942417232288804`*^9, {3.7220812594691153`*^9, 3.722081308083515*^9}}],

Cell[BoxData[
 RowBox[{"{", 
  RowBox[{
   RowBox[{
    RowBox[{"Count", "[", 
     RowBox[{
      RowBox[{"resnd", "\[LeftDoubleBracket]", 
       RowBox[{"All", ",", "1"}], "\[RightDoubleBracket]"}], ",", "True"}], 
     "]"}], "/", 
    RowBox[{"(", 
     RowBox[{"nsims", "/", "100."}], ")"}]}], ",", 
   RowBox[{
    RowBox[{"Count", "[", 
     RowBox[{
      RowBox[{"resnd", "\[LeftDoubleBracket]", 
       RowBox[{"All", ",", "2"}], "\[RightDoubleBracket]"}], ",", "True"}], 
     "]"}], "/", 
    RowBox[{"(", 
     RowBox[{"nsims", "/", "100."}], ")"}]}], ",", 
   RowBox[{
    RowBox[{"Count", "[", 
     RowBox[{
      RowBox[{"resnd", "\[LeftDoubleBracket]", 
       RowBox[{"All", ",", "4"}], "\[RightDoubleBracket]"}], ",", "True"}], 
     "]"}], "/", 
    RowBox[{"(", 
     RowBox[{"nsims", "/", "100."}], ")"}]}], ",", 
   RowBox[{
    RowBox[{"Count", "[", 
     RowBox[{
      RowBox[{"resnd", "\[LeftDoubleBracket]", 
       RowBox[{"All", ",", "6"}], "\[RightDoubleBracket]"}], ",", "True"}], 
     "]"}], "/", 
    RowBox[{"(", 
     RowBox[{"nsims", "/", "100."}], ")"}]}], ",", 
   RowBox[{
    RowBox[{"Count", "[", 
     RowBox[{
      RowBox[{"resnd", "\[LeftDoubleBracket]", 
       RowBox[{"All", ",", "8"}], "\[RightDoubleBracket]"}], ",", "True"}], 
     "]"}], "/", 
    RowBox[{"(", 
     RowBox[{"nsims", "/", "100."}], ")"}]}]}], "}"}]], "Input",
 CellChangeTimes->{{3.66478949620453*^9, 3.66478949635653*^9}, {
   3.66478959584753*^9, 3.66478961120553*^9}, {3.6647897170005302`*^9, 
   3.66478971767953*^9}, {3.66479016540653*^9, 3.66479017243853*^9}, {
   3.66479022130753*^9, 3.66479030892653*^9}, {3.6658149640288754`*^9, 
   3.665815064062875*^9}, {3.6658151231238747`*^9, 3.665815133514875*^9}, {
   3.665815482663875*^9, 3.665815485230875*^9}, 3.6670159104772706`*^9, 
   3.667015972882271*^9, 3.6670162842962704`*^9, {3.6670163437492704`*^9, 
   3.6670163441572704`*^9}, {3.6670168341452703`*^9, 
   3.6670168347372704`*^9}, {3.6748821538767357`*^9, 3.674882157502943*^9}, 
   3.6748829466660805`*^9, {3.6906235578640895`*^9, 3.69062359273409*^9}, {
   3.6906236354830894`*^9, 3.6906236543630896`*^9}, {3.69062424238509*^9, 
   3.69062424252909*^9}, 3.6906243232160892`*^9, {3.6906247620610895`*^9, 
   3.6906247640120897`*^9}, {3.6942326658055253`*^9, 
   3.6942327288540926`*^9}, {3.694232977416152*^9, 3.694233111937806*^9}, 
   3.6942417232288804`*^9, {3.7220812594691153`*^9, 3.722081308083515*^9}}],

Cell["\<\
This gives 1. capture rate, 2. FPR CI method, 3. FPR t-test, 4. FPR main \
effect ANOVA, 5. FPR full ANOVA \
\>", "Text",
 CellChangeTimes->{{3.69062408427409*^9, 3.6906241709090896`*^9}, {
  3.6942333343010473`*^9, 3.6942334292915664`*^9}, {3.6942426701624365`*^9, 
  3.694242689532704*^9}}],

Cell[BoxData[{
 RowBox[{
  RowBox[{"contrnd", "=", 
   RowBox[{"resnd", "\[LeftDoubleBracket]", 
    RowBox[{"All", ",", "9"}], "\[RightDoubleBracket]"}]}], 
  ";"}], "\[IndentingNewLine]", 
 RowBox[{
  RowBox[{"Export", "[", 
   RowBox[{
    RowBox[{"StringJoin", "[", 
     RowBox[{"\"\<ml4ndn\>\"", ",", 
      RowBox[{"ToString", "[", "totalsamplesize", "]"}], ",", "\"\<l\>\"", 
      ",", 
      RowBox[{"ToString", "[", "nlabs", "]"}], ",", "\"\<c.csv\>\""}], "]"}], 
    ",", "contrnd"}], "]"}], ";"}], "\[IndentingNewLine]", 
 RowBox[{
  RowBox[{"treatmnd", "=", 
   RowBox[{"resnd", "\[LeftDoubleBracket]", 
    RowBox[{"All", ",", "10"}], "\[RightDoubleBracket]"}]}], 
  ";"}], "\[IndentingNewLine]", 
 RowBox[{
  RowBox[{"Export", "[", 
   RowBox[{
    RowBox[{"StringJoin", "[", 
     RowBox[{"\"\<ml4ndn\>\"", ",", 
      RowBox[{"ToString", "[", "totalsamplesize", "]"}], ",", "\"\<l\>\"", 
      ",", 
      RowBox[{"ToString", "[", "nlabs", "]"}], ",", "\"\<t.csv\>\""}], "]"}], 
    ",", "treatmnd"}], "]"}], ";"}], "\[IndentingNewLine]", 
 RowBox[{
  RowBox[{"resultnd", "=", 
   RowBox[{"resnd", "\[LeftDoubleBracket]", 
    RowBox[{"All", ",", 
     RowBox[{"1", ";;", "8"}]}], "\[RightDoubleBracket]"}]}], 
  ";"}], "\[IndentingNewLine]", 
 RowBox[{
  RowBox[{"Save", "[", 
   RowBox[{
    RowBox[{"StringJoin", "[", 
     RowBox[{"\"\<ml4ndn\>\"", ",", 
      RowBox[{"ToString", "[", "totalsamplesize", "]"}], ",", "\"\<l\>\"", 
      ",", 
      RowBox[{"ToString", "[", "nlabs", "]"}], ",", "\"\<res\>\""}], "]"}], 
    ",", "resultnd"}], "]"}], ";"}]}], "Input",
 CellChangeTimes->{{3.6942444946676617`*^9, 3.694244849131279*^9}, {
   3.694244997610237*^9, 3.6942450094113913`*^9}, 3.694503128479422*^9, 
   3.6945032008881288`*^9, {3.722081317840515*^9, 3.722081345363315*^9}}]
}, Open  ]],

Cell[CellGroupData[{

Cell["CIs", "Subsection",
 CellChangeTimes->{{3.6944934880019364`*^9, 3.6944934889875836`*^9}}],

Cell[BoxData[{
 RowBox[{
  RowBox[{
   RowBox[{"totalsamplesize", "=", "12"}], ";"}], " ", 
  RowBox[{"(*", 
   RowBox[{
    RowBox[{
     RowBox[{"To", " ", "be", " ", "repeated", " ", "for", " ", "N"}], "=", 
     " ", 
     RowBox[{
      RowBox[{"24", " ", "and", " ", "48", " ", "and", " ", "nlabs"}], "=", 
      "2"}]}], ",", " ", "3", ",", " ", 
    RowBox[{"4", " ", "accordingly"}]}], "*)"}]}], "\[IndentingNewLine]", 
 RowBox[{
  RowBox[{"nlabs", "=", "1"}], ";"}], "\n", 
 RowBox[{
  RowBox[{"control", "=", 
   RowBox[{"Import", "[", 
    RowBox[{"StringJoin", "[", 
     RowBox[{"\"\<ml4n\>\"", ",", 
      RowBox[{"ToString", "[", "totalsamplesize", "]"}], ",", "\"\<l\>\"", 
      ",", 
      RowBox[{"ToString", "[", "nlabs", "]"}], ",", "\"\<c.csv\>\""}], "]"}], 
    "]"}]}], ";"}], "\[IndentingNewLine]", 
 RowBox[{
  RowBox[{"treatment", "=", 
   RowBox[{"Import", "[", 
    RowBox[{"StringJoin", "[", 
     RowBox[{"\"\<ml4n\>\"", ",", 
      RowBox[{"ToString", "[", "totalsamplesize", "]"}], ",", "\"\<l\>\"", 
      ",", 
      RowBox[{"ToString", "[", "nlabs", "]"}], ",", "\"\<t.csv\>\""}], "]"}], 
    "]"}]}], ";"}], "\[IndentingNewLine]", 
 RowBox[{
  RowBox[{"mat", "=", 
   RowBox[{"Transpose", "[", 
    RowBox[{"{", 
     RowBox[{"control", ",", "treatment"}], "}"}], "]"}]}], 
  ";"}], "\[IndentingNewLine]", 
 RowBox[{
  RowBox[{"ciwn12l1", "=", 
   RowBox[{"Mean", "[", 
    RowBox[{"getCI", "/@", "mat"}], "]"}]}], ";"}]}], "Input",
 CellChangeTimes->{{3.6944935232557964`*^9, 3.694493535292359*^9}, 
   3.6944940169649224`*^9, {3.694494051653639*^9, 3.694494059332632*^9}, {
   3.694494290941515*^9, 3.69449429191704*^9}, {3.7220822376092153`*^9, 
   3.722082263884015*^9}}]
}, Open  ]],

Cell[CellGroupData[{

Cell["Figure 2B - 2D", "Subsection",
 CellChangeTimes->{{3.6911257400671005`*^9, 3.6911257418571005`*^9}, {
  3.691226045587892*^9, 3.691226046165092*^9}, {3.695544637013257*^9, 
  3.6955446565887413`*^9}, {3.722229207758952*^9, 3.7222292154182086`*^9}}],

Cell[BoxData[{
 RowBox[{
  RowBox[{"r12l1", "=", 
   RowBox[{"summary", "[", 
    RowBox[{"Get", "[", 
     RowBox[{"StringJoin", "[", 
      RowBox[{"\"\<ml4n\>\"", ",", 
       RowBox[{"ToString", "[", "12", "]"}], ",", "\"\<l\>\"", ",", 
       RowBox[{"ToString", "[", "1", "]"}], ",", "\"\<res\>\""}], "]"}], 
     "]"}], "]"}]}], ";"}], "\[IndentingNewLine]", 
 RowBox[{
  RowBox[{"r12l2", "=", 
   RowBox[{"summary", "[", 
    RowBox[{"Get", "[", 
     RowBox[{"StringJoin", "[", 
      RowBox[{"\"\<ml4n\>\"", ",", 
       RowBox[{"ToString", "[", "12", "]"}], ",", "\"\<l\>\"", ",", 
       RowBox[{"ToString", "[", "2", "]"}], ",", "\"\<res\>\""}], "]"}], 
     "]"}], "]"}]}], ";"}], "\[IndentingNewLine]", 
 RowBox[{
  RowBox[{"r12l3", "=", 
   RowBox[{"summary", "[", 
    RowBox[{"Get", "[", 
     RowBox[{"StringJoin", "[", 
      RowBox[{"\"\<ml4n\>\"", ",", 
       RowBox[{"ToString", "[", "12", "]"}], ",", "\"\<l\>\"", ",", 
       RowBox[{"ToString", "[", "3", "]"}], ",", "\"\<res\>\""}], "]"}], 
     "]"}], "]"}]}], ";"}], "\n", 
 RowBox[{
  RowBox[{"r24l1", "=", 
   RowBox[{"summary", "[", 
    RowBox[{"Get", "[", 
     RowBox[{"StringJoin", "[", 
      RowBox[{"\"\<ml4n\>\"", ",", 
       RowBox[{"ToString", "[", "24", "]"}], ",", "\"\<l\>\"", ",", 
       RowBox[{"ToString", "[", "1", "]"}], ",", "\"\<res\>\""}], "]"}], 
     "]"}], "]"}]}], ";"}], "\[IndentingNewLine]", 
 RowBox[{
  RowBox[{"r24l2", "=", 
   RowBox[{"summary", "[", 
    RowBox[{"Get", "[", 
     RowBox[{"StringJoin", "[", 
      RowBox[{"\"\<ml4n\>\"", ",", 
       RowBox[{"ToString", "[", "24", "]"}], ",", "\"\<l\>\"", ",", 
       RowBox[{"ToString", "[", "2", "]"}], ",", "\"\<res\>\""}], "]"}], 
     "]"}], "]"}]}], ";"}], "\[IndentingNewLine]", 
 RowBox[{
  RowBox[{"r24l3", "=", 
   RowBox[{"summary", "[", 
    RowBox[{"Get", "[", 
     RowBox[{"StringJoin", "[", 
      RowBox[{"\"\<ml4n\>\"", ",", 
       RowBox[{"ToString", "[", "24", "]"}], ",", "\"\<l\>\"", ",", 
       RowBox[{"ToString", "[", "3", "]"}], ",", "\"\<res\>\""}], "]"}], 
     "]"}], "]"}]}], ";"}], "\[IndentingNewLine]", 
 RowBox[{
  RowBox[{"r24l4", "=", 
   RowBox[{"summary", "[", 
    RowBox[{"Get", "[", 
     RowBox[{"StringJoin", "[", 
      RowBox[{"\"\<ml4n\>\"", ",", 
       RowBox[{"ToString", "[", "24", "]"}], ",", "\"\<l\>\"", ",", 
       RowBox[{"ToString", "[", "4", "]"}], ",", "\"\<res\>\""}], "]"}], 
     "]"}], "]"}]}], ";"}], "\n", 
 RowBox[{
  RowBox[{"r48l1", "=", 
   RowBox[{"summary", "[", 
    RowBox[{"Get", "[", 
     RowBox[{"StringJoin", "[", 
      RowBox[{"\"\<ml4n\>\"", ",", 
       RowBox[{"ToString", "[", "48", "]"}], ",", "\"\<l\>\"", ",", 
       RowBox[{"ToString", "[", "1", "]"}], ",", "\"\<res\>\""}], "]"}], 
     "]"}], "]"}]}], ";"}], "\[IndentingNewLine]", 
 RowBox[{
  RowBox[{"r48l2", "=", 
   RowBox[{"summary", "[", 
    RowBox[{"Get", "[", 
     RowBox[{"StringJoin", "[", 
      RowBox[{"\"\<ml4n\>\"", ",", 
       RowBox[{"ToString", "[", "48", "]"}], ",", "\"\<l\>\"", ",", 
       RowBox[{"ToString", "[", "2", "]"}], ",", "\"\<res\>\""}], "]"}], 
     "]"}], "]"}]}], ";"}], "\[IndentingNewLine]", 
 RowBox[{
  RowBox[{"r48l3", "=", 
   RowBox[{"summary", "[", 
    RowBox[{"Get", "[", 
     RowBox[{"StringJoin", "[", 
      RowBox[{"\"\<ml4n\>\"", ",", 
       RowBox[{"ToString", "[", "48", "]"}], ",", "\"\<l\>\"", ",", 
       RowBox[{"ToString", "[", "3", "]"}], ",", "\"\<res\>\""}], "]"}], 
     "]"}], "]"}]}], ";"}], "\[IndentingNewLine]", 
 RowBox[{
  RowBox[{"r48l4", "=", 
   RowBox[{"summary", "[", 
    RowBox[{"Get", "[", 
     RowBox[{"StringJoin", "[", 
      RowBox[{"\"\<ml4n\>\"", ",", 
       RowBox[{"ToString", "[", "48", "]"}], ",", "\"\<l\>\"", ",", 
       RowBox[{"ToString", "[", "4", "]"}], ",", "\"\<res\>\""}], "]"}], 
     "]"}], "]"}]}], ";"}], "\[IndentingNewLine]"}], "Input",
 CellChangeTimes->{{3.69442555811734*^9, 3.6944255783482494`*^9}, {
   3.6944258135535545`*^9, 3.6944258217529345`*^9}, 3.6944910475761757`*^9, {
   3.6944915223151503`*^9, 3.694491567719481*^9}, {3.694491681195314*^9, 
   3.6944917258742228`*^9}, {3.6944921584255114`*^9, 3.6944921620074215`*^9}, 
   3.722081592046315*^9}],

Cell[BoxData[{
 RowBox[{
  RowBox[{"cp12", "=", 
   RowBox[{"{", 
    RowBox[{
     RowBox[{"r12l1", "\[LeftDoubleBracket]", "1", "\[RightDoubleBracket]"}], 
     ",", 
     RowBox[{"r12l2", "\[LeftDoubleBracket]", "1", "\[RightDoubleBracket]"}], 
     ",", 
     RowBox[{
     "r12l3", "\[LeftDoubleBracket]", "1", "\[RightDoubleBracket]"}]}], 
    "}"}]}], ";"}], "\[IndentingNewLine]", 
 RowBox[{
  RowBox[{"cp24", "=", 
   RowBox[{"{", 
    RowBox[{
     RowBox[{"r24l1", "\[LeftDoubleBracket]", "1", "\[RightDoubleBracket]"}], 
     ",", 
     RowBox[{"r24l2", "\[LeftDoubleBracket]", "1", "\[RightDoubleBracket]"}], 
     ",", 
     RowBox[{"r24l3", "\[LeftDoubleBracket]", "1", "\[RightDoubleBracket]"}], 
     ",", 
     RowBox[{
     "r24l4", "\[LeftDoubleBracket]", "1", "\[RightDoubleBracket]"}]}], 
    "}"}]}], ";"}], "\[IndentingNewLine]", 
 RowBox[{
  RowBox[{"cp48", "=", 
   RowBox[{"{", 
    RowBox[{
     RowBox[{"r48l1", "\[LeftDoubleBracket]", "1", "\[RightDoubleBracket]"}], 
     ",", 
     RowBox[{"r48l2", "\[LeftDoubleBracket]", "1", "\[RightDoubleBracket]"}], 
     ",", 
     RowBox[{"r48l3", "\[LeftDoubleBracket]", "1", "\[RightDoubleBracket]"}], 
     ",", 
     RowBox[{
     "r48l4", "\[LeftDoubleBracket]", "1", "\[RightDoubleBracket]"}]}], 
    "}"}]}], ";"}]}], "Input",
 CellChangeTimes->{{3.6911283324953117`*^9, 3.6911283377348356`*^9}, {
  3.6911284509481544`*^9, 3.6911285673447933`*^9}, {3.694491843096881*^9, 
  3.694491944351089*^9}}],

Cell[BoxData[
 RowBox[{"(*", 
  RowBox[{
   RowBox[{
    RowBox[{
    "This", " ", "gives", " ", "the", " ", "coverage", " ", "probability", 
     " ", "for", " ", "N"}], "=", "12"}], ",", " ", 
   RowBox[{
   "24", " ", "and", " ", "48", " ", "and", " ", "1", " ", "to", " ", "4", 
    " ", "labs"}]}], " ", "*)"}]], "Input",
 CellChangeTimes->{{3.722082137399815*^9, 3.722082196645815*^9}}],

Cell[BoxData[{
 RowBox[{
  RowBox[{"wci12", "=", 
   RowBox[{"{", 
    RowBox[{"ciwn12l1", ",", "ciwn12l2", ",", "ciwn12l3"}], "}"}]}], 
  ";"}], "\[IndentingNewLine]", 
 RowBox[{
  RowBox[{"wci24", "=", 
   RowBox[{"{", 
    RowBox[{"ciwn24l1", ",", "ciwn24l2", ",", "ciwn24l3", ",", "ciwn24l4"}], 
    "}"}]}], ";"}], "\[IndentingNewLine]", 
 RowBox[{
  RowBox[{"wci48", "=", 
   RowBox[{"{", 
    RowBox[{"ciwn48l1", ",", "ciwn48l2", ",", "ciwn48l3", ",", "ciwn48l4"}], 
    "}"}]}], ";"}]}], "Input",
 CellChangeTimes->{{3.691129227613577*^9, 3.69112935805862*^9}, {
  3.694494188096487*^9, 3.6944942577788863`*^9}}],

Cell[BoxData[
 RowBox[{"(*", 
  RowBox[{
   RowBox[{
    RowBox[{
    "This", " ", "gives", " ", "the", " ", "widths", " ", "of", " ", "the", 
     " ", "confidence", " ", "intervals", " ", "for", " ", "N"}], "=", "12"}],
    ",", " ", 
   RowBox[{
   "24", " ", "and", " ", "48", " ", "and", " ", "1", " ", "to", " ", "4", 
    " ", "labs"}]}], " ", "*)"}]], "Input",
 CellChangeTimes->{{3.7220823104040155`*^9, 3.722082323862215*^9}}],

Cell[BoxData[{
 RowBox[{
  RowBox[{"fnr12", "=", 
   RowBox[{"1", "-", 
    RowBox[{"{", 
     RowBox[{
      RowBox[{"r12l1", "\[LeftDoubleBracket]", "6", "\[RightDoubleBracket]"}],
       ",", 
      RowBox[{"r12l2", "\[LeftDoubleBracket]", "6", "\[RightDoubleBracket]"}],
       ",", 
      RowBox[{
      "r12l3", "\[LeftDoubleBracket]", "6", "\[RightDoubleBracket]"}]}], 
     "}"}]}]}], ";"}], "\[IndentingNewLine]", 
 RowBox[{
  RowBox[{"fnr24", "=", 
   RowBox[{"1", "-", 
    RowBox[{"{", 
     RowBox[{
      RowBox[{"r24l1", "\[LeftDoubleBracket]", "6", "\[RightDoubleBracket]"}],
       ",", 
      RowBox[{"r24l2", "\[LeftDoubleBracket]", "6", "\[RightDoubleBracket]"}],
       ",", 
      RowBox[{"r24l3", "\[LeftDoubleBracket]", "6", "\[RightDoubleBracket]"}],
       ",", 
      RowBox[{
      "r24l4", "\[LeftDoubleBracket]", "6", "\[RightDoubleBracket]"}]}], 
     "}"}]}]}], ";"}], "\[IndentingNewLine]", 
 RowBox[{
  RowBox[{"fnr48", "=", 
   RowBox[{"1", "-", 
    RowBox[{"{", 
     RowBox[{
      RowBox[{"r48l1", "\[LeftDoubleBracket]", "6", "\[RightDoubleBracket]"}],
       ",", 
      RowBox[{"r48l2", "\[LeftDoubleBracket]", "6", "\[RightDoubleBracket]"}],
       ",", 
      RowBox[{"r48l3", "\[LeftDoubleBracket]", "6", "\[RightDoubleBracket]"}],
       ",", 
      RowBox[{
      "r48l4", "\[LeftDoubleBracket]", "6", "\[RightDoubleBracket]"}]}], 
     "}"}]}]}], ";"}]}], "Input",
 CellChangeTimes->{{3.6911283324953117`*^9, 3.6911283377348356`*^9}, {
  3.6911284509481544`*^9, 3.6911285673447933`*^9}, {3.694491843096881*^9, 
  3.694491944351089*^9}, {3.6944924638489656`*^9, 3.694492502674734*^9}, {
  3.694492539749689*^9, 3.694492573847931*^9}, {3.694492619017064*^9, 
  3.694492661319696*^9}}],

Cell[BoxData[
 RowBox[{"(*", 
  RowBox[{
   RowBox[{
    RowBox[{
    "This", " ", "gives", " ", "the", " ", "false", " ", "negative", " ", 
     "rate", " ", "for", " ", "N"}], "=", "12"}], ",", " ", 
   RowBox[{
   "24", " ", "and", " ", "48", " ", "and", " ", "1", " ", "to", " ", "4", 
    " ", "labs"}]}], " ", "*)"}]], "Input",
 CellChangeTimes->{{3.722082346341215*^9, 3.7220823515878153`*^9}}]
}, Open  ]],

Cell[CellGroupData[{

Cell["Supplementary S2 ", "Subsection",
 CellChangeTimes->{{3.6911269343756094`*^9, 3.6911269350056095`*^9}, 
   3.6955467751412396`*^9, {3.7211498350634713`*^9, 3.7211498439531727`*^9}}],

Cell[BoxData[{
 RowBox[{
  RowBox[{"nr12l1", "=", 
   RowBox[{"summary", "[", 
    RowBox[{"Get", "[", 
     RowBox[{"StringJoin", "[", 
      RowBox[{"\"\<ml4ndn\>\"", ",", 
       RowBox[{"ToString", "[", "12", "]"}], ",", "\"\<l\>\"", ",", 
       RowBox[{"ToString", "[", "1", "]"}], ",", "\"\<res\>\""}], "]"}], 
     "]"}], "]"}]}], ";"}], "\[IndentingNewLine]", 
 RowBox[{
  RowBox[{"nr12l2", "=", 
   RowBox[{"summary", "[", 
    RowBox[{"Get", "[", 
     RowBox[{"StringJoin", "[", 
      RowBox[{"\"\<ml4ndn\>\"", ",", 
       RowBox[{"ToString", "[", "12", "]"}], ",", "\"\<l\>\"", ",", 
       RowBox[{"ToString", "[", "2", "]"}], ",", "\"\<res\>\""}], "]"}], 
     "]"}], "]"}]}], ";"}], "\[IndentingNewLine]", 
 RowBox[{
  RowBox[{"nr12l3", "=", 
   RowBox[{"summary", "[", 
    RowBox[{"Get", "[", 
     RowBox[{"StringJoin", "[", 
      RowBox[{"\"\<ml4ndn\>\"", ",", 
       RowBox[{"ToString", "[", "12", "]"}], ",", "\"\<l\>\"", ",", 
       RowBox[{"ToString", "[", "3", "]"}], ",", "\"\<res\>\""}], "]"}], 
     "]"}], "]"}]}], ";"}], "\n", 
 RowBox[{
  RowBox[{"nr24l1", "=", 
   RowBox[{"summary", "[", 
    RowBox[{"Get", "[", 
     RowBox[{"StringJoin", "[", 
      RowBox[{"\"\<ml4ndn\>\"", ",", 
       RowBox[{"ToString", "[", "24", "]"}], ",", "\"\<l\>\"", ",", 
       RowBox[{"ToString", "[", "1", "]"}], ",", "\"\<res\>\""}], "]"}], 
     "]"}], "]"}]}], ";"}], "\[IndentingNewLine]", 
 RowBox[{
  RowBox[{"nr24l2", "=", 
   RowBox[{"summary", "[", 
    RowBox[{"Get", "[", 
     RowBox[{"StringJoin", "[", 
      RowBox[{"\"\<ml4ndn\>\"", ",", 
       RowBox[{"ToString", "[", "24", "]"}], ",", "\"\<l\>\"", ",", 
       RowBox[{"ToString", "[", "2", "]"}], ",", "\"\<res\>\""}], "]"}], 
     "]"}], "]"}]}], ";"}], "\[IndentingNewLine]", 
 RowBox[{
  RowBox[{"nr24l3", "=", 
   RowBox[{"summary", "[", 
    RowBox[{"Get", "[", 
     RowBox[{"StringJoin", "[", 
      RowBox[{"\"\<ml4ndn\>\"", ",", 
       RowBox[{"ToString", "[", "24", "]"}], ",", "\"\<l\>\"", ",", 
       RowBox[{"ToString", "[", "3", "]"}], ",", "\"\<res\>\""}], "]"}], 
     "]"}], "]"}]}], ";"}], "\[IndentingNewLine]", 
 RowBox[{
  RowBox[{"nr24l4", "=", 
   RowBox[{"summary", "[", 
    RowBox[{"Get", "[", 
     RowBox[{"StringJoin", "[", 
      RowBox[{"\"\<ml4ndn\>\"", ",", 
       RowBox[{"ToString", "[", "24", "]"}], ",", "\"\<l\>\"", ",", 
       RowBox[{"ToString", "[", "4", "]"}], ",", "\"\<res\>\""}], "]"}], 
     "]"}], "]"}]}], ";"}], "\n", 
 RowBox[{
  RowBox[{"nr48l1", "=", 
   RowBox[{"summary", "[", 
    RowBox[{"Get", "[", 
     RowBox[{"StringJoin", "[", 
      RowBox[{"\"\<ml4ndn\>\"", ",", 
       RowBox[{"ToString", "[", "48", "]"}], ",", "\"\<l\>\"", ",", 
       RowBox[{"ToString", "[", "1", "]"}], ",", "\"\<res\>\""}], "]"}], 
     "]"}], "]"}]}], ";"}], "\[IndentingNewLine]", 
 RowBox[{
  RowBox[{"nr48l2", "=", 
   RowBox[{"summary", "[", 
    RowBox[{"Get", "[", 
     RowBox[{"StringJoin", "[", 
      RowBox[{"\"\<ml4ndn\>\"", ",", 
       RowBox[{"ToString", "[", "48", "]"}], ",", "\"\<l\>\"", ",", 
       RowBox[{"ToString", "[", "2", "]"}], ",", "\"\<res\>\""}], "]"}], 
     "]"}], "]"}]}], ";"}], "\[IndentingNewLine]", 
 RowBox[{
  RowBox[{"nr48l3", "=", 
   RowBox[{"summary", "[", 
    RowBox[{"Get", "[", 
     RowBox[{"StringJoin", "[", 
      RowBox[{"\"\<ml4ndn\>\"", ",", 
       RowBox[{"ToString", "[", "48", "]"}], ",", "\"\<l\>\"", ",", 
       RowBox[{"ToString", "[", "3", "]"}], ",", "\"\<res\>\""}], "]"}], 
     "]"}], "]"}]}], ";"}], "\[IndentingNewLine]", 
 RowBox[{
  RowBox[{"nr48l4", "=", 
   RowBox[{"summary", "[", 
    RowBox[{"Get", "[", 
     RowBox[{"StringJoin", "[", 
      RowBox[{"\"\<ml4ndn\>\"", ",", 
       RowBox[{"ToString", "[", "48", "]"}], ",", "\"\<l\>\"", ",", 
       RowBox[{"ToString", "[", "4", "]"}], ",", "\"\<res\>\""}], "]"}], 
     "]"}], "]"}]}], ";"}]}], "Input",
 CellChangeTimes->{{3.69442555811734*^9, 3.6944255783482494`*^9}, {
   3.6944258135535545`*^9, 3.6944258217529345`*^9}, 3.6944910475761757`*^9, {
   3.6944915223151503`*^9, 3.694491567719481*^9}, {3.694491681195314*^9, 
   3.6944917258742228`*^9}, {3.6944921584255114`*^9, 
   3.6944921620074215`*^9}, {3.6944928545130653`*^9, 
   3.6944928733932056`*^9}, {3.7222293707688513`*^9, 
   3.7222293724224305`*^9}, {3.7222294276955214`*^9, 
   3.7222294290839043`*^9}, {3.7222294873999567`*^9, 3.7222294905823154`*^9}}],

Cell[BoxData[{
 RowBox[{
  RowBox[{"fpr12", "=", 
   RowBox[{"{", 
    RowBox[{
     RowBox[{"nr12l1", "\[LeftDoubleBracket]", "6", "\[RightDoubleBracket]"}],
      ",", 
     RowBox[{"nr12l2", "\[LeftDoubleBracket]", "6", "\[RightDoubleBracket]"}],
      ",", 
     RowBox[{
     "nr12l3", "\[LeftDoubleBracket]", "6", "\[RightDoubleBracket]"}]}], 
    "}"}]}], ";"}], "\[IndentingNewLine]", 
 RowBox[{
  RowBox[{"fpr24", "=", 
   RowBox[{"{", 
    RowBox[{
     RowBox[{"nr24l1", "\[LeftDoubleBracket]", "6", "\[RightDoubleBracket]"}],
      ",", 
     RowBox[{"nr24l2", "\[LeftDoubleBracket]", "6", "\[RightDoubleBracket]"}],
      ",", 
     RowBox[{"nr24l3", "\[LeftDoubleBracket]", "6", "\[RightDoubleBracket]"}],
      ",", 
     RowBox[{
     "nr24l4", "\[LeftDoubleBracket]", "6", "\[RightDoubleBracket]"}]}], 
    "}"}]}], ";"}], "\[IndentingNewLine]", 
 RowBox[{
  RowBox[{"fpr48", "=", 
   RowBox[{"{", 
    RowBox[{
     RowBox[{"nr48l1", "\[LeftDoubleBracket]", "6", "\[RightDoubleBracket]"}],
      ",", 
     RowBox[{"nr48l2", "\[LeftDoubleBracket]", "6", "\[RightDoubleBracket]"}],
      ",", 
     RowBox[{"nr48l3", "\[LeftDoubleBracket]", "6", "\[RightDoubleBracket]"}],
      ",", 
     RowBox[{
     "nr48l4", "\[LeftDoubleBracket]", "6", "\[RightDoubleBracket]"}]}], 
    "}"}]}], ";"}]}], "Input",
 CellChangeTimes->{{3.6911283324953117`*^9, 3.6911283377348356`*^9}, {
  3.6911284509481544`*^9, 3.6911285673447933`*^9}, {3.694491843096881*^9, 
  3.694491944351089*^9}, {3.6944924638489656`*^9, 3.694492502674734*^9}, {
  3.694492539749689*^9, 3.694492573847931*^9}, {3.694492619017064*^9, 
  3.694492661319696*^9}, {3.6944926976390123`*^9, 3.694492710265924*^9}, {
  3.694492947938055*^9, 3.6944930043382697`*^9}, {3.694493187031019*^9, 
  3.694493199757829*^9}}],

Cell[BoxData[
 RowBox[{"fdor12", "=", 
  RowBox[{"{", 
   RowBox[{
    RowBox[{"{", 
     RowBox[{
      RowBox[{"r12l1", "\[LeftDoubleBracket]", "6", "\[RightDoubleBracket]"}],
       ",", 
      RowBox[{
      "nr12l1", "\[LeftDoubleBracket]", "6", "\[RightDoubleBracket]"}]}], 
     "}"}], ",", 
    RowBox[{"{", 
     RowBox[{
      RowBox[{"r12l2", "\[LeftDoubleBracket]", "6", "\[RightDoubleBracket]"}],
       ",", 
      RowBox[{
      "nr12l2", "\[LeftDoubleBracket]", "6", "\[RightDoubleBracket]"}]}], 
     "}"}], ",", 
    RowBox[{"{", 
     RowBox[{
      RowBox[{"r12l3", "\[LeftDoubleBracket]", "6", "\[RightDoubleBracket]"}],
       ",", 
      RowBox[{
      "nr12l3", "\[LeftDoubleBracket]", "6", "\[RightDoubleBracket]"}]}], 
     "}"}]}], "}"}]}]], "Input",
 CellChangeTimes->{{3.6937377583485165`*^9, 3.693737800801222*^9}, {
   3.693737924412149*^9, 3.6937379506411257`*^9}, {3.693738017631824*^9, 
   3.6937380186573453`*^9}, {3.6944947324028378`*^9, 3.694494836883636*^9}, 
   3.694494873418327*^9, {3.6944952052458715`*^9, 3.6944952053558993`*^9}, {
   3.7215409618496056`*^9, 3.721540971380717*^9}, {3.721542213323344*^9, 
   3.721542221903344*^9}, {3.722229532048584*^9, 3.7222295364633274`*^9}}],

Cell[BoxData[
 RowBox[{"fdor24", "=", 
  RowBox[{"{", 
   RowBox[{
    RowBox[{"{", 
     RowBox[{
      RowBox[{"r24l1", "\[LeftDoubleBracket]", "6", "\[RightDoubleBracket]"}],
       ",", 
      RowBox[{
      "nr24l1", "\[LeftDoubleBracket]", "6", "\[RightDoubleBracket]"}]}], 
     "}"}], ",", 
    RowBox[{"{", 
     RowBox[{
      RowBox[{"r24l2", "\[LeftDoubleBracket]", "6", "\[RightDoubleBracket]"}],
       ",", 
      RowBox[{
      "nr24l2", "\[LeftDoubleBracket]", "6", "\[RightDoubleBracket]"}]}], 
     "}"}], ",", 
    RowBox[{"{", 
     RowBox[{
      RowBox[{"r24l3", "\[LeftDoubleBracket]", "6", "\[RightDoubleBracket]"}],
       ",", 
      RowBox[{
      "nr24l3", "\[LeftDoubleBracket]", "6", "\[RightDoubleBracket]"}]}], 
     "}"}], ",", 
    RowBox[{"{", 
     RowBox[{
      RowBox[{"r24l4", "\[LeftDoubleBracket]", "6", "\[RightDoubleBracket]"}],
       ",", 
      RowBox[{
      "nr24l4", "\[LeftDoubleBracket]", "6", "\[RightDoubleBracket]"}]}], 
     "}"}]}], "}"}]}]], "Input",
 CellChangeTimes->{{3.6937380581883144`*^9, 3.6937381298216076`*^9}, {
  3.6944948844840927`*^9, 3.694494926416705*^9}, {3.721540975296116*^9, 
  3.72154098808746*^9}, {3.721542226115344*^9, 3.7215422378943443`*^9}, {
  3.722229556401931*^9, 3.722229558773131*^9}}],

Cell[BoxData[
 RowBox[{"fdor48", "=", 
  RowBox[{"{", 
   RowBox[{
    RowBox[{"{", 
     RowBox[{
      RowBox[{"r48l1", "\[LeftDoubleBracket]", "6", "\[RightDoubleBracket]"}],
       ",", 
      RowBox[{
      "nr48l1", "\[LeftDoubleBracket]", "6", "\[RightDoubleBracket]"}]}], 
     "}"}], ",", 
    RowBox[{"{", 
     RowBox[{
      RowBox[{"r48l2", "\[LeftDoubleBracket]", "6", "\[RightDoubleBracket]"}],
       ",", 
      RowBox[{
      "nr48l2", "\[LeftDoubleBracket]", "6", "\[RightDoubleBracket]"}]}], 
     "}"}], ",", 
    RowBox[{"{", 
     RowBox[{
      RowBox[{"r48l3", "\[LeftDoubleBracket]", "6", "\[RightDoubleBracket]"}],
       ",", 
      RowBox[{
      "nr48l3", "\[LeftDoubleBracket]", "6", "\[RightDoubleBracket]"}]}], 
     "}"}], ",", 
    RowBox[{"{", 
     RowBox[{
      RowBox[{"r48l4", "\[LeftDoubleBracket]", "6", "\[RightDoubleBracket]"}],
       ",", 
      RowBox[{
      "nr48l4", "\[LeftDoubleBracket]", "6", "\[RightDoubleBracket]"}]}], 
     "}"}]}], "}"}]}]], "Input",
 CellChangeTimes->{{3.6937381461351786`*^9, 3.6937381907840915`*^9}, {
  3.6944949638817296`*^9, 3.694494986418789*^9}, {3.721540991660677*^9, 
  3.7215410053723736`*^9}, {3.7215422424807444`*^9, 3.721542253665944*^9}, {
  3.722229570223531*^9, 3.722229572781931*^9}}],

Cell[BoxData[
 RowBox[{"{", 
  RowBox[{
   RowBox[{"dor", "/@", "fdor12"}], ",", 
   RowBox[{"dor", "/@", "fdor24"}], ",", 
   RowBox[{"dor", "/@", "fdor48"}]}], "}"}]], "Input",
 CellChangeTimes->{{3.722229611861331*^9, 3.722229620300931*^9}}]
}, Open  ]],

Cell[CellGroupData[{

Cell["PSA", "Subsection",
 CellChangeTimes->{{3.698426271870441*^9, 3.6984262775886154`*^9}, {
  3.7222297536255307`*^9, 3.722229764233531*^9}}],

Cell[BoxData[{
 RowBox[{
  RowBox[{"d12l1", "=", 
   RowBox[{"Get", "[", 
    RowBox[{"StringJoin", "[", 
     RowBox[{"\"\<ml4n\>\"", ",", 
      RowBox[{"ToString", "[", "12", "]"}], ",", "\"\<l\>\"", ",", 
      RowBox[{"ToString", "[", "1", "]"}], ",", "\"\<res\>\""}], "]"}], 
    "]"}]}], ";"}], "\[IndentingNewLine]", 
 RowBox[{
  RowBox[{"d12l2", "=", 
   RowBox[{"Get", "[", 
    RowBox[{"StringJoin", "[", 
     RowBox[{"\"\<ml4n\>\"", ",", 
      RowBox[{"ToString", "[", "12", "]"}], ",", "\"\<l\>\"", ",", 
      RowBox[{"ToString", "[", "2", "]"}], ",", "\"\<res\>\""}], "]"}], 
    "]"}]}], ";"}], "\[IndentingNewLine]", 
 RowBox[{
  RowBox[{"d12l3", "=", 
   RowBox[{"Get", "[", 
    RowBox[{"StringJoin", "[", 
     RowBox[{"\"\<ml4n\>\"", ",", 
      RowBox[{"ToString", "[", "12", "]"}], ",", "\"\<l\>\"", ",", 
      RowBox[{"ToString", "[", "3", "]"}], ",", "\"\<res\>\""}], "]"}], 
    "]"}]}], ";"}], "\n", 
 RowBox[{
  RowBox[{"d24l1", "=", 
   RowBox[{"Get", "[", 
    RowBox[{"StringJoin", "[", 
     RowBox[{"\"\<ml4n\>\"", ",", 
      RowBox[{"ToString", "[", "24", "]"}], ",", "\"\<l\>\"", ",", 
      RowBox[{"ToString", "[", "1", "]"}], ",", "\"\<res\>\""}], "]"}], 
    "]"}]}], ";"}], "\[IndentingNewLine]", 
 RowBox[{
  RowBox[{"d24l2", "=", 
   RowBox[{"Get", "[", 
    RowBox[{"StringJoin", "[", 
     RowBox[{"\"\<ml4n\>\"", ",", 
      RowBox[{"ToString", "[", "24", "]"}], ",", "\"\<l\>\"", ",", 
      RowBox[{"ToString", "[", "2", "]"}], ",", "\"\<res\>\""}], "]"}], 
    "]"}]}], ";"}], "\[IndentingNewLine]", 
 RowBox[{
  RowBox[{"d24l3", "=", 
   RowBox[{"Get", "[", 
    RowBox[{"StringJoin", "[", 
     RowBox[{"\"\<ml4n\>\"", ",", 
      RowBox[{"ToString", "[", "24", "]"}], ",", "\"\<l\>\"", ",", 
      RowBox[{"ToString", "[", "3", "]"}], ",", "\"\<res\>\""}], "]"}], 
    "]"}]}], ";"}], "\[IndentingNewLine]", 
 RowBox[{
  RowBox[{"d24l4", "=", 
   RowBox[{"Get", "[", 
    RowBox[{"StringJoin", "[", 
     RowBox[{"\"\<ml4n\>\"", ",", 
      RowBox[{"ToString", "[", "24", "]"}], ",", "\"\<l\>\"", ",", 
      RowBox[{"ToString", "[", "4", "]"}], ",", "\"\<res\>\""}], "]"}], 
    "]"}]}], ";"}], "\n", 
 RowBox[{
  RowBox[{"d48l1", "=", 
   RowBox[{"Get", "[", 
    RowBox[{"StringJoin", "[", 
     RowBox[{"\"\<ml4n\>\"", ",", 
      RowBox[{"ToString", "[", "48", "]"}], ",", "\"\<l\>\"", ",", 
      RowBox[{"ToString", "[", "1", "]"}], ",", "\"\<res\>\""}], "]"}], 
    "]"}]}], ";"}], "\[IndentingNewLine]", 
 RowBox[{
  RowBox[{"d48l2", "=", 
   RowBox[{"Get", "[", 
    RowBox[{"StringJoin", "[", 
     RowBox[{"\"\<ml4n\>\"", ",", 
      RowBox[{"ToString", "[", "48", "]"}], ",", "\"\<l\>\"", ",", 
      RowBox[{"ToString", "[", "2", "]"}], ",", "\"\<res\>\""}], "]"}], 
    "]"}]}], ";"}], "\[IndentingNewLine]", 
 RowBox[{
  RowBox[{"d48l3", "=", 
   RowBox[{"Get", "[", 
    RowBox[{"StringJoin", "[", 
     RowBox[{"\"\<ml4n\>\"", ",", 
      RowBox[{"ToString", "[", "48", "]"}], ",", "\"\<l\>\"", ",", 
      RowBox[{"ToString", "[", "3", "]"}], ",", "\"\<res\>\""}], "]"}], 
    "]"}]}], ";"}], "\[IndentingNewLine]", 
 RowBox[{
  RowBox[{"d48l4", "=", 
   RowBox[{"Get", "[", 
    RowBox[{"StringJoin", "[", 
     RowBox[{"\"\<ml4n\>\"", ",", 
      RowBox[{"ToString", "[", "48", "]"}], ",", "\"\<l\>\"", ",", 
      RowBox[{"ToString", "[", "4", "]"}], ",", "\"\<res\>\""}], "]"}], 
    "]"}]}], ";"}]}], "Input",
 CellChangeTimes->{{3.69442555811734*^9, 3.6944255783482494`*^9}, {
   3.6944258135535545`*^9, 3.6944258217529345`*^9}, 3.6944910475761757`*^9, {
   3.6944915223151503`*^9, 3.694491567719481*^9}, {3.694491681195314*^9, 
   3.6944917258742228`*^9}, {3.6944921584255114`*^9, 
   3.6944921620074215`*^9}, {3.698427341610834*^9, 3.6984273951908007`*^9}, 
   3.7222297975415306`*^9, 3.7222299302421308`*^9}],

Cell[BoxData[
 RowBox[{"hypocs12", "=", 
  RowBox[{"cs", "/@", 
   RowBox[{"{", 
    RowBox[{"d12l1", ",", "d12l2", ",", "d12l3"}], "}"}]}]}]], "Input",
 CellChangeTimes->{{3.698427466973961*^9, 3.698427539367607*^9}, {
  3.6984277184627247`*^9, 3.6984277198585825`*^9}, {3.7211500807245445`*^9, 
  3.721150081975242*^9}}],

Cell[BoxData[
 RowBox[{"hypocs24", "=", 
  RowBox[{"cs", "/@", 
   RowBox[{"{", 
    RowBox[{"d24l1", ",", "d24l2", ",", "d24l3", ",", "d24l4"}], 
    "}"}]}]}]], "Input",
 CellChangeTimes->{{3.698427514159046*^9, 3.698427565511492*^9}, {
  3.69842772382557*^9, 3.6984277255364494`*^9}, {3.721150085857298*^9, 
  3.721150086982797*^9}}],

Cell[BoxData[
 RowBox[{"hypocs48", "=", 
  RowBox[{"cs", "/@", 
   RowBox[{"{", 
    RowBox[{"d48l1", ",", "d48l2", ",", "d48l3", ",", "d48l4"}], 
    "}"}]}]}]], "Input",
 CellChangeTimes->{{3.698427574601338*^9, 3.698427587888402*^9}, {
  3.698427728913246*^9, 3.698427731584801*^9}, {3.7211500902545447`*^9, 
  3.721150091580366*^9}}]
}, Open  ]]
}, Open  ]],

Cell[CellGroupData[{

Cell["3. Comparing Inference Techniques", "Section",
 CellChangeTimes->{{3.69555321694315*^9, 3.695553227408478*^9}, 
   3.7075467946326017`*^9, 3.722232036827631*^9}],

Cell[CellGroupData[{

Cell["Systematic comparison FNR", "Subsection",
 CellChangeTimes->{{3.695556278702443*^9, 3.6955562847097573`*^9}, {
  3.6955591057911987`*^9, 3.695559106827575*^9}}],

Cell[BoxData[{
 RowBox[{
  RowBox[{"row", "=", 
   RowBox[{"{", 
    RowBox[{
    "\"\<12k2\>\"", ",", "\"\<12k3\>\"", ",", "\"\<24k1\>\"", ",", 
     "\"\<24k2\>\"", ",", "\"\<24k3\>\"", ",", "\"\<48k2\>\"", ",", 
     "\"\<48k3\>\"", ",", "\"\<48k4\>\""}], "}"}]}], 
  ";"}], "\[IndentingNewLine]", 
 RowBox[{
  RowBox[{"glmm2", "=", 
   RowBox[{"Transpose", "[", 
    RowBox[{"Prepend", "[", 
     RowBox[{
      RowBox[{"Table", "[", 
       RowBox[{
        RowBox[{"1", "-", 
         RowBox[{
          RowBox[{"Import", "[", 
           RowBox[{"StringJoin", "[", 
            RowBox[{
            "\"\<F:/Paper Multilab/Analysis 2/GLMMRES01/glmmoutcomesD\>\"", 
             ",", 
             RowBox[{"ToString", "[", "i", "]"}], ",", "\"\<c.csv\>\""}], 
            "]"}], "]"}], "\[LeftDoubleBracket]", 
          RowBox[{
           RowBox[{"2", ";;", "9"}], ",", "6"}], "\[RightDoubleBracket]"}]}], 
        ",", 
        RowBox[{"{", 
         RowBox[{"i", ",", "12"}], "}"}]}], "]"}], ",", "row"}], "]"}], 
    "]"}]}], ";"}]}], "Input",
 CellChangeTimes->{{3.695963486587308*^9, 3.695963578956562*^9}, {
  3.695963705894221*^9, 3.6959637236537256`*^9}, {3.695965455587206*^9, 
  3.695965456032443*^9}}],

Cell[CellGroupData[{

Cell["Study 1", "Subsubsection",
 CellChangeTimes->{{3.695555280163847*^9, 3.695555287229537*^9}, {
  3.6955558490532475`*^9, 3.6955558494732676`*^9}}],

Cell[CellGroupData[{

Cell[BoxData[{
 RowBox[{
  RowBox[{"sn", "=", "1"}], ";"}], "\[IndentingNewLine]", 
 RowBox[{
  RowBox[{"d", "=", 
   RowBox[{"ToString", "[", "sn", "]"}]}], ";"}], "\n", 
 RowBox[{
  RowBox[{"n12l1", "=", 
   RowBox[{"Get", "[", 
    RowBox[{"StringJoin", "[", 
     RowBox[{"\"\<d\>\"", ",", "d", ",", "\"\<ml4n12l1res\>\""}], "]"}], 
    "]"}]}], ";"}], "\[IndentingNewLine]", 
 RowBox[{
  RowBox[{"n12l2", "=", 
   RowBox[{"Get", "[", 
    RowBox[{"StringJoin", "[", 
     RowBox[{"\"\<d\>\"", ",", "d", ",", "\"\<ml4n12l2res\>\""}], "]"}], 
    "]"}]}], ";"}], "\[IndentingNewLine]", 
 RowBox[{
  RowBox[{"n12l3", "=", 
   RowBox[{"Get", "[", 
    RowBox[{"StringJoin", "[", 
     RowBox[{"\"\<d\>\"", ",", "d", ",", "\"\<ml4n12l3res\>\""}], "]"}], 
    "]"}]}], ";"}], "\n", 
 RowBox[{
  RowBox[{"d1n12m2", "=", 
   RowBox[{"Prepend", "[", 
    RowBox[{
     RowBox[{"glmm2", "\[LeftDoubleBracket]", 
      RowBox[{
       RowBox[{"1", ";;", "2"}], ",", 
       RowBox[{"sn", "+", "1"}]}], "\[RightDoubleBracket]"}], ",", "Null"}], 
    " ", "]"}]}], ";"}], "\n", 
 RowBox[{
  RowBox[{"d1n12ci", "=", 
   RowBox[{
    RowBox[{"{", 
     RowBox[{
      RowBox[{"Count", "[", 
       RowBox[{
        RowBox[{"n12l1", "\[LeftDoubleBracket]", 
         RowBox[{"All", ",", "2"}], "\[RightDoubleBracket]"}], ",", "False"}],
        "]"}], ",", 
      RowBox[{"Count", "[", 
       RowBox[{
        RowBox[{"n12l2", "\[LeftDoubleBracket]", 
         RowBox[{"All", ",", "2"}], "\[RightDoubleBracket]"}], ",", "False"}],
        "]"}], ",", 
      RowBox[{"Count", "[", 
       RowBox[{
        RowBox[{"n12l3", "\[LeftDoubleBracket]", 
         RowBox[{"All", ",", "2"}], "\[RightDoubleBracket]"}], ",", "False"}],
        "]"}]}], "}"}], "/", "1000"}]}], ";"}], "\n", 
 RowBox[{
  RowBox[{"d1n12t", "=", 
   RowBox[{
    RowBox[{"{", 
     RowBox[{
      RowBox[{"Count", "[", 
       RowBox[{
        RowBox[{"n12l1", "\[LeftDoubleBracket]", 
         RowBox[{"All", ",", "4"}], "\[RightDoubleBracket]"}], ",", "False"}],
        "]"}], ",", 
      RowBox[{"Count", "[", 
       RowBox[{
        RowBox[{"n12l2", "\[LeftDoubleBracket]", 
         RowBox[{"All", ",", "4"}], "\[RightDoubleBracket]"}], ",", "False"}],
        "]"}], ",", 
      RowBox[{"Count", "[", 
       RowBox[{
        RowBox[{"n12l3", "\[LeftDoubleBracket]", 
         RowBox[{"All", ",", "4"}], "\[RightDoubleBracket]"}], ",", "False"}],
        "]"}]}], "}"}], "/", "1000"}]}], ";"}], "\n", 
 RowBox[{
  RowBox[{"d1n12anova", "=", 
   RowBox[{
    RowBox[{"{", 
     RowBox[{
      RowBox[{"Count", "[", 
       RowBox[{
        RowBox[{"n12l1", "\[LeftDoubleBracket]", 
         RowBox[{"All", ",", "6"}], "\[RightDoubleBracket]"}], ",", "False"}],
        "]"}], ",", 
      RowBox[{"Count", "[", 
       RowBox[{
        RowBox[{"n12l2", "\[LeftDoubleBracket]", 
         RowBox[{"All", ",", "6"}], "\[RightDoubleBracket]"}], ",", "False"}],
        "]"}], ",", 
      RowBox[{"Count", "[", 
       RowBox[{
        RowBox[{"n12l3", "\[LeftDoubleBracket]", 
         RowBox[{"All", ",", "6"}], "\[RightDoubleBracket]"}], ",", "False"}],
        "]"}]}], "}"}], "/", "1000"}]}], ";"}], "\n", 
 RowBox[{
  RowBox[{"d1n12anovax", "=", 
   RowBox[{
    RowBox[{"{", 
     RowBox[{
      RowBox[{"Count", "[", 
       RowBox[{
        RowBox[{"n12l1", "\[LeftDoubleBracket]", 
         RowBox[{"All", ",", "8"}], "\[RightDoubleBracket]"}], ",", "False"}],
        "]"}], ",", 
      RowBox[{"Count", "[", 
       RowBox[{
        RowBox[{"n12l2", "\[LeftDoubleBracket]", 
         RowBox[{"All", ",", "8"}], "\[RightDoubleBracket]"}], ",", "False"}],
        "]"}], ",", 
      RowBox[{"Count", "[", 
       RowBox[{
        RowBox[{"n12l3", "\[LeftDoubleBracket]", 
         RowBox[{"All", ",", "8"}], "\[RightDoubleBracket]"}], ",", "False"}],
        "]"}]}], "}"}], "/", "1000"}]}], ";"}], "\n", 
 RowBox[{
  RowBox[{"p12", "=", 
   RowBox[{"ListLinePlot", "[", 
    RowBox[{
     RowBox[{"{", 
      RowBox[{
      "d1n12m2", ",", "d1n12ci", ",", "d1n12t", ",", "d1n12anova", ",", 
       "d1n12anovax"}], "}"}], ",", 
     RowBox[{"Frame", "->", "True"}], ",", 
     RowBox[{"AspectRatio", "\[Rule]", "1"}], ",", 
     RowBox[{"PlotRange", "\[Rule]", 
      RowBox[{"{", 
       RowBox[{
        RowBox[{"{", 
         RowBox[{"0.5", ",", "3.5"}], "}"}], ",", 
        RowBox[{"{", 
         RowBox[{"0", ",", "1"}], "}"}]}], "}"}]}], ",", 
     RowBox[{"FrameTicks", "\[Rule]", 
      RowBox[{"{", 
       RowBox[{
        RowBox[{"{", 
         RowBox[{
          RowBox[{"{", 
           RowBox[{"0.2", ",", "0.4", ",", "0.6", ",", "0.8"}], "}"}], ",", 
          "None"}], "}"}], ",", 
        RowBox[{"{", 
         RowBox[{
          RowBox[{"{", 
           RowBox[{"1", ",", "2", ",", "3", ",", "4"}], "}"}], ",", "None"}], 
         "}"}]}], "}"}]}], ",", 
     RowBox[{"FrameTicksStyle", "\[Rule]", 
      RowBox[{"Directive", "[", 
       RowBox[{"Black", ",", "20"}], "]"}]}]}], "]"}]}], ";"}], "\n", 
 RowBox[{
  RowBox[{"n24l1", "=", 
   RowBox[{"Get", "[", 
    RowBox[{"StringJoin", "[", 
     RowBox[{"\"\<d\>\"", ",", "d", ",", "\"\<ml4n24l1res\>\""}], "]"}], 
    "]"}]}], ";"}], "\[IndentingNewLine]", 
 RowBox[{
  RowBox[{"n24l2", "=", 
   RowBox[{"Get", "[", 
    RowBox[{"StringJoin", "[", 
     RowBox[{"\"\<d\>\"", ",", "d", ",", "\"\<ml4n24l2res\>\""}], "]"}], 
    "]"}]}], ";"}], "\[IndentingNewLine]", 
 RowBox[{
  RowBox[{"n24l3", "=", 
   RowBox[{"Get", "[", 
    RowBox[{"StringJoin", "[", 
     RowBox[{"\"\<d\>\"", ",", "d", ",", "\"\<ml4n24l3res\>\""}], "]"}], 
    "]"}]}], ";"}], "\[IndentingNewLine]", 
 RowBox[{
  RowBox[{"n24l4", "=", 
   RowBox[{"Get", "[", 
    RowBox[{"StringJoin", "[", 
     RowBox[{"\"\<d\>\"", ",", "d", ",", "\"\<ml4n24l4res\>\""}], "]"}], 
    "]"}]}], ";"}], "\n", 
 RowBox[{
  RowBox[{"d1n24m2", "=", 
   RowBox[{"Prepend", "[", 
    RowBox[{
     RowBox[{"glmm2", "\[LeftDoubleBracket]", 
      RowBox[{
       RowBox[{"3", ";;", "5"}], ",", 
       RowBox[{"sn", "+", "1"}]}], "\[RightDoubleBracket]"}], ",", "Null"}], 
    " ", "]"}]}], ";"}], "\n", 
 RowBox[{
  RowBox[{"d1n24ci", "=", 
   RowBox[{
    RowBox[{"{", 
     RowBox[{
      RowBox[{"Count", "[", 
       RowBox[{
        RowBox[{"n24l1", "\[LeftDoubleBracket]", 
         RowBox[{"All", ",", "2"}], "\[RightDoubleBracket]"}], ",", "False"}],
        "]"}], ",", 
      RowBox[{"Count", "[", 
       RowBox[{
        RowBox[{"n24l2", "\[LeftDoubleBracket]", 
         RowBox[{"All", ",", "2"}], "\[RightDoubleBracket]"}], ",", "False"}],
        "]"}], ",", 
      RowBox[{"Count", "[", 
       RowBox[{
        RowBox[{"n24l3", "\[LeftDoubleBracket]", 
         RowBox[{"All", ",", "2"}], "\[RightDoubleBracket]"}], ",", "False"}],
        "]"}], ",", 
      RowBox[{"Count", "[", 
       RowBox[{
        RowBox[{"n24l4", "\[LeftDoubleBracket]", 
         RowBox[{"All", ",", "2"}], "\[RightDoubleBracket]"}], ",", "False"}],
        "]"}]}], "}"}], "/", "1000"}]}], ";"}], "\n", 
 RowBox[{
  RowBox[{"d1n24t", "=", 
   RowBox[{
    RowBox[{"{", 
     RowBox[{
      RowBox[{"Count", "[", 
       RowBox[{
        RowBox[{"n24l1", "\[LeftDoubleBracket]", 
         RowBox[{"All", ",", "4"}], "\[RightDoubleBracket]"}], ",", "False"}],
        "]"}], ",", 
      RowBox[{"Count", "[", 
       RowBox[{
        RowBox[{"n24l2", "\[LeftDoubleBracket]", 
         RowBox[{"All", ",", "4"}], "\[RightDoubleBracket]"}], ",", "False"}],
        "]"}], ",", 
      RowBox[{"Count", "[", 
       RowBox[{
        RowBox[{"n24l3", "\[LeftDoubleBracket]", 
         RowBox[{"All", ",", "4"}], "\[RightDoubleBracket]"}], ",", "False"}],
        "]"}], ",", 
      RowBox[{"Count", "[", 
       RowBox[{
        RowBox[{"n24l4", "\[LeftDoubleBracket]", 
         RowBox[{"All", ",", "4"}], "\[RightDoubleBracket]"}], ",", "False"}],
        "]"}]}], "}"}], "/", "1000"}]}], ";"}], "\n", 
 RowBox[{
  RowBox[{"d1n24anova", "=", 
   RowBox[{
    RowBox[{"{", 
     RowBox[{
      RowBox[{"Count", "[", 
       RowBox[{
        RowBox[{"n24l1", "\[LeftDoubleBracket]", 
         RowBox[{"All", ",", "6"}], "\[RightDoubleBracket]"}], ",", "False"}],
        "]"}], ",", 
      RowBox[{"Count", "[", 
       RowBox[{
        RowBox[{"n24l2", "\[LeftDoubleBracket]", 
         RowBox[{"All", ",", "6"}], "\[RightDoubleBracket]"}], ",", "False"}],
        "]"}], ",", 
      RowBox[{"Count", "[", 
       RowBox[{
        RowBox[{"n24l3", "\[LeftDoubleBracket]", 
         RowBox[{"All", ",", "6"}], "\[RightDoubleBracket]"}], ",", "False"}],
        "]"}], ",", 
      RowBox[{"Count", "[", 
       RowBox[{
        RowBox[{"n24l4", "\[LeftDoubleBracket]", 
         RowBox[{"All", ",", "6"}], "\[RightDoubleBracket]"}], ",", "False"}],
        "]"}]}], "}"}], "/", "1000"}]}], ";"}], "\n", 
 RowBox[{
  RowBox[{"d1n24anovax", "=", 
   RowBox[{
    RowBox[{"{", 
     RowBox[{
      RowBox[{"Count", "[", 
       RowBox[{
        RowBox[{"n24l1", "\[LeftDoubleBracket]", 
         RowBox[{"All", ",", "8"}], "\[RightDoubleBracket]"}], ",", "False"}],
        "]"}], ",", 
      RowBox[{"Count", "[", 
       RowBox[{
        RowBox[{"n24l2", "\[LeftDoubleBracket]", 
         RowBox[{"All", ",", "8"}], "\[RightDoubleBracket]"}], ",", "False"}],
        "]"}], ",", 
      RowBox[{"Count", "[", 
       RowBox[{
        RowBox[{"n24l3", "\[LeftDoubleBracket]", 
         RowBox[{"All", ",", "8"}], "\[RightDoubleBracket]"}], ",", "False"}],
        "]"}], ",", 
      RowBox[{"Count", "[", 
       RowBox[{
        RowBox[{"n24l4", "\[LeftDoubleBracket]", 
         RowBox[{"All", ",", "8"}], "\[RightDoubleBracket]"}], ",", "False"}],
        "]"}]}], "}"}], "/", "1000"}]}], ";"}], "\n", 
 RowBox[{
  RowBox[{"p24", "=", 
   RowBox[{"ListLinePlot", "[", 
    RowBox[{
     RowBox[{"{", 
      RowBox[{
      "d1n24m2", ",", "d1n24ci", ",", "d1n24t", ",", "d1n24anova", ",", 
       "d1n24anovax"}], "}"}], ",", 
     RowBox[{"Frame", "->", "True"}], ",", 
     RowBox[{"AspectRatio", "\[Rule]", "1"}], ",", 
     RowBox[{"PlotRange", "\[Rule]", 
      RowBox[{"{", 
       RowBox[{
        RowBox[{"{", 
         RowBox[{"0.5", ",", "4.5"}], "}"}], ",", 
        RowBox[{"{", 
         RowBox[{"0", ",", "1"}], "}"}]}], "}"}]}], ",", 
     RowBox[{"FrameTicks", "\[Rule]", 
      RowBox[{"{", 
       RowBox[{
        RowBox[{"{", 
         RowBox[{
          RowBox[{"{", 
           RowBox[{"0.2", ",", "0.4", ",", "0.6", ",", "0.8"}], "}"}], ",", 
          "None"}], "}"}], ",", 
        RowBox[{"{", 
         RowBox[{
          RowBox[{"{", 
           RowBox[{"1", ",", "2", ",", "3", ",", "4"}], "}"}], ",", "None"}], 
         "}"}]}], "}"}]}], ",", 
     RowBox[{"FrameTicksStyle", "\[Rule]", 
      RowBox[{"Directive", "[", 
       RowBox[{"Black", ",", "20"}], "]"}]}]}], "]"}]}], ";"}], "\n", 
 RowBox[{
  RowBox[{"n48l1", "=", 
   RowBox[{"Get", "[", 
    RowBox[{"StringJoin", "[", 
     RowBox[{"\"\<d\>\"", ",", "d", ",", "\"\<ml4n48l1res\>\""}], "]"}], 
    "]"}]}], ";"}], "\[IndentingNewLine]", 
 RowBox[{
  RowBox[{"n48l2", "=", 
   RowBox[{"Get", "[", 
    RowBox[{"StringJoin", "[", 
     RowBox[{"\"\<d\>\"", ",", "d", ",", "\"\<ml4n48l2res\>\""}], "]"}], 
    "]"}]}], ";"}], "\[IndentingNewLine]", 
 RowBox[{
  RowBox[{"n48l3", "=", 
   RowBox[{"Get", "[", 
    RowBox[{"StringJoin", "[", 
     RowBox[{"\"\<d\>\"", ",", "d", ",", "\"\<ml4n48l3res\>\""}], "]"}], 
    "]"}]}], ";"}], "\[IndentingNewLine]", 
 RowBox[{
  RowBox[{"n48l4", "=", 
   RowBox[{"Get", "[", 
    RowBox[{"StringJoin", "[", 
     RowBox[{"\"\<d\>\"", ",", "d", ",", "\"\<ml4n48l4res\>\""}], "]"}], 
    "]"}]}], ";"}], "\n", 
 RowBox[{
  RowBox[{"d1n48m2", "=", 
   RowBox[{"Prepend", "[", 
    RowBox[{
     RowBox[{"glmm2", "\[LeftDoubleBracket]", 
      RowBox[{
       RowBox[{"6", ";;", "8"}], ",", 
       RowBox[{"sn", "+", "1"}]}], "\[RightDoubleBracket]"}], ",", "Null"}], 
    " ", "]"}]}], ";"}], "\n", 
 RowBox[{
  RowBox[{"d1n48ci", "=", 
   RowBox[{
    RowBox[{"{", 
     RowBox[{
      RowBox[{"Count", "[", 
       RowBox[{
        RowBox[{"n48l1", "\[LeftDoubleBracket]", 
         RowBox[{"All", ",", "2"}], "\[RightDoubleBracket]"}], ",", "False"}],
        "]"}], ",", 
      RowBox[{"Count", "[", 
       RowBox[{
        RowBox[{"n48l2", "\[LeftDoubleBracket]", 
         RowBox[{"All", ",", "2"}], "\[RightDoubleBracket]"}], ",", "False"}],
        "]"}], ",", 
      RowBox[{"Count", "[", 
       RowBox[{
        RowBox[{"n48l3", "\[LeftDoubleBracket]", 
         RowBox[{"All", ",", "2"}], "\[RightDoubleBracket]"}], ",", "False"}],
        "]"}], ",", 
      RowBox[{"Count", "[", 
       RowBox[{
        RowBox[{"n48l4", "\[LeftDoubleBracket]", 
         RowBox[{"All", ",", "2"}], "\[RightDoubleBracket]"}], ",", "False"}],
        "]"}]}], "}"}], "/", "1000"}]}], ";"}], "\n", 
 RowBox[{
  RowBox[{"d1n48t", "=", 
   RowBox[{
    RowBox[{"{", 
     RowBox[{
      RowBox[{"Count", "[", 
       RowBox[{
        RowBox[{"n48l1", "\[LeftDoubleBracket]", 
         RowBox[{"All", ",", "4"}], "\[RightDoubleBracket]"}], ",", "False"}],
        "]"}], ",", 
      RowBox[{"Count", "[", 
       RowBox[{
        RowBox[{"n48l2", "\[LeftDoubleBracket]", 
         RowBox[{"All", ",", "4"}], "\[RightDoubleBracket]"}], ",", "False"}],
        "]"}], ",", 
      RowBox[{"Count", "[", 
       RowBox[{
        RowBox[{"n48l3", "\[LeftDoubleBracket]", 
         RowBox[{"All", ",", "4"}], "\[RightDoubleBracket]"}], ",", "False"}],
        "]"}], ",", 
      RowBox[{"Count", "[", 
       RowBox[{
        RowBox[{"n48l4", "\[LeftDoubleBracket]", 
         RowBox[{"All", ",", "4"}], "\[RightDoubleBracket]"}], ",", "False"}],
        "]"}]}], "}"}], "/", "1000"}]}], ";"}], "\n", 
 RowBox[{
  RowBox[{"d1n48anova", "=", 
   RowBox[{
    RowBox[{"{", 
     RowBox[{
      RowBox[{"Count", "[", 
       RowBox[{
        RowBox[{"n48l1", "\[LeftDoubleBracket]", 
         RowBox[{"All", ",", "6"}], "\[RightDoubleBracket]"}], ",", "False"}],
        "]"}], ",", 
      RowBox[{"Count", "[", 
       RowBox[{
        RowBox[{"n48l2", "\[LeftDoubleBracket]", 
         RowBox[{"All", ",", "6"}], "\[RightDoubleBracket]"}], ",", "False"}],
        "]"}], ",", 
      RowBox[{"Count", "[", 
       RowBox[{
        RowBox[{"n48l3", "\[LeftDoubleBracket]", 
         RowBox[{"All", ",", "6"}], "\[RightDoubleBracket]"}], ",", "False"}],
        "]"}], ",", 
      RowBox[{"Count", "[", 
       RowBox[{
        RowBox[{"n48l4", "\[LeftDoubleBracket]", 
         RowBox[{"All", ",", "6"}], "\[RightDoubleBracket]"}], ",", "False"}],
        "]"}]}], "}"}], "/", "1000"}]}], ";"}], "\n", 
 RowBox[{
  RowBox[{"d1n48anovax", "=", 
   RowBox[{
    RowBox[{"{", 
     RowBox[{
      RowBox[{"Count", "[", 
       RowBox[{
        RowBox[{"n48l1", "\[LeftDoubleBracket]", 
         RowBox[{"All", ",", "8"}], "\[RightDoubleBracket]"}], ",", "False"}],
        "]"}], ",", 
      RowBox[{"Count", "[", 
       RowBox[{
        RowBox[{"n48l2", "\[LeftDoubleBracket]", 
         RowBox[{"All", ",", "8"}], "\[RightDoubleBracket]"}], ",", "False"}],
        "]"}], ",", 
      RowBox[{"Count", "[", 
       RowBox[{
        RowBox[{"n48l3", "\[LeftDoubleBracket]", 
         RowBox[{"All", ",", "8"}], "\[RightDoubleBracket]"}], ",", "False"}],
        "]"}], ",", 
      RowBox[{"Count", "[", 
       RowBox[{
        RowBox[{"n48l4", "\[LeftDoubleBracket]", 
         RowBox[{"All", ",", "8"}], "\[RightDoubleBracket]"}], ",", "False"}],
        "]"}]}], "}"}], "/", "1000"}]}], ";"}], "\n", 
 RowBox[{
  RowBox[{"p48", "=", 
   RowBox[{"ListLinePlot", "[", 
    RowBox[{
     RowBox[{"{", 
      RowBox[{
      "d1n48m2", ",", "d1n48ci", ",", "d1n48t", ",", "d1n48anova", ",", 
       "d1n48anovax"}], "}"}], ",", 
     RowBox[{"Frame", "->", "True"}], ",", 
     RowBox[{"AspectRatio", "\[Rule]", "1"}], ",", 
     RowBox[{"PlotRange", "\[Rule]", 
      RowBox[{"{", 
       RowBox[{
        RowBox[{"{", 
         RowBox[{"0.5", ",", "4.5"}], "}"}], ",", 
        RowBox[{"{", 
         RowBox[{"0", ",", "1"}], "}"}]}], "}"}]}], ",", 
     RowBox[{"FrameTicks", "\[Rule]", 
      RowBox[{"{", 
       RowBox[{
        RowBox[{"{", 
         RowBox[{
          RowBox[{"{", 
           RowBox[{"0.2", ",", "0.4", ",", "0.6", ",", "0.8"}], "}"}], ",", 
          "None"}], "}"}], ",", 
        RowBox[{"{", 
         RowBox[{
          RowBox[{"{", 
           RowBox[{"1", ",", "2", ",", "3", ",", "4"}], "}"}], ",", "None"}], 
         "}"}]}], "}"}]}], ",", 
     RowBox[{"FrameTicksStyle", "\[Rule]", 
      RowBox[{"Directive", "[", 
       RowBox[{"Black", ",", "20"}], "]"}]}]}], "]"}]}], ";"}], "\n", 
 RowBox[{"cg1", "=", 
  RowBox[{"GraphicsGrid", "[", 
   RowBox[{
    RowBox[{"{", 
     RowBox[{"{", 
      RowBox[{"p12", ",", "p24", ",", "p48"}], "}"}], "}"}], ",", 
    RowBox[{"ImageSize", "\[Rule]", "800"}]}], "]"}]}]}], "Input",
 CellChangeTimes->{{3.6955563365898876`*^9, 3.695556368537837*^9}, 
   3.695556600372147*^9}],

Cell[BoxData[
 GraphicsBox[{{}, {InsetBox[
     GraphicsBox[{{}, {{}, {}, 
        {RGBColor[0.368417, 0.506779, 0.709798], PointSize[
         0.019444444444444445`], AbsoluteThickness[1.6], 
         LineBox[{{2., 0.752}, {3., 0.8200000000000001}}]}, 
        {RGBColor[0.880722, 0.611041, 0.142051], PointSize[
         0.019444444444444445`], AbsoluteThickness[1.6], 
         LineBox[{{1., 0.678}, {2., 0.778}, {3., 0.846}}]}, 
        {RGBColor[0.560181, 0.691569, 0.194885], PointSize[
         0.019444444444444445`], AbsoluteThickness[1.6], 
         LineBox[{{1., 0.688}, {2., 0.786}, {3., 0.854}}]}, 
        {RGBColor[0.922526, 0.385626, 0.209179], PointSize[
         0.019444444444444445`], AbsoluteThickness[1.6], 
         LineBox[{{1., 0.685}, {2., 0.758}, {3., 0.839}}]}, 
        {RGBColor[0.528488, 0.470624, 0.701351], PointSize[
         0.019444444444444445`], AbsoluteThickness[1.6], 
         LineBox[{{1., 0.685}, {2., 0.72}, {3., 0.767}}]}}, {}, {}, {{}, {}}},
      AspectRatio->1,
      Axes->{True, True},
      AxesLabel->{None, None},
      AxesOrigin->{0.515, 0},
      DisplayFunction->Identity,
      Frame->{{True, True}, {True, True}},
      FrameLabel->{{None, None}, {None, None}},
      FrameTicks->{{{{0.2, 
           FormBox["0.2`", TraditionalForm]}, {0.4, 
           FormBox["0.4`", TraditionalForm]}, {0.6, 
           FormBox["0.6`", TraditionalForm]}, {0.8, 
           FormBox["0.8`", TraditionalForm]}}, None}, {{{1, 
           FormBox["1", TraditionalForm]}, {2, 
           FormBox["2", TraditionalForm]}, {3, 
           FormBox["3", TraditionalForm]}, {4, 
           FormBox["4", TraditionalForm]}}, None}},
      FrameTicksStyle->Directive[
        GrayLevel[0], 20],
      GridLines->{None, None},
      GridLinesStyle->Directive[
        GrayLevel[0.5, 0.4]],
      ImagePadding->All,
      Method->{"CoordinatesToolOptions" -> {"DisplayFunction" -> ({
            (Part[{{Identity, Identity}, {Identity, Identity}}, 1, 2][#]& )[
             Part[#, 1]], 
            (Part[{{Identity, Identity}, {Identity, Identity}}, 2, 2][#]& )[
             Part[#, 2]]}& ), "CopiedValueFunction" -> ({
            (Part[{{Identity, Identity}, {Identity, Identity}}, 1, 2][#]& )[
             Part[#, 1]], 
            (Part[{{Identity, Identity}, {Identity, Identity}}, 2, 2][#]& )[
             Part[#, 2]]}& )}},
      PlotRange->{{0.5, 3.5}, {0, 1}},
      PlotRangeClipping->True,
      PlotRangePadding->{{0, 0}, {0, 0}},
      Ticks->{Automatic, Automatic}], {193.5, -189.}, 
     ImageScaled[{0.5, 0.5}], {360., 360.}], InsetBox[
     GraphicsBox[{{}, {{}, {}, 
        {RGBColor[0.368417, 0.506779, 0.709798], PointSize[
         0.019444444444444445`], AbsoluteThickness[1.6], 
         LineBox[{{2., 0.626}, {3., 0.673}, {4., 0.725}}]}, 
        {RGBColor[0.880722, 0.611041, 0.142051], PointSize[
         0.019444444444444445`], AbsoluteThickness[1.6], 
         LineBox[{{1., 0.525}, {2., 0.65}, {3., 0.704}, {4., 0.755}}]}, 
        {RGBColor[0.560181, 0.691569, 0.194885], PointSize[
         0.019444444444444445`], AbsoluteThickness[1.6], 
         LineBox[{{1., 0.535}, {2., 0.657}, {3., 0.708}, {4., 0.756}}]}, 
        {RGBColor[0.922526, 0.385626, 0.209179], PointSize[
         0.019444444444444445`], AbsoluteThickness[1.6], 
         LineBox[{{1., 0.529}, {2., 0.634}, {3., 0.68}, {4., 0.735}}]}, 
        {RGBColor[0.528488, 0.470624, 0.701351], PointSize[
         0.019444444444444445`], AbsoluteThickness[1.6], 
         LineBox[{{1., 0.529}, {2., 0.612}, {3., 0.638}, {4., 
          0.687}}]}}, {}, {}, {{}, {}}},
      AspectRatio->1,
      Axes->{True, True},
      AxesLabel->{None, None},
      AxesOrigin->{0.52, 0},
      DisplayFunction->Identity,
      Frame->{{True, True}, {True, True}},
      FrameLabel->{{None, None}, {None, None}},
      FrameTicks->{{{{0.2, 
           FormBox["0.2`", TraditionalForm]}, {0.4, 
           FormBox["0.4`", TraditionalForm]}, {0.6, 
           FormBox["0.6`", TraditionalForm]}, {0.8, 
           FormBox["0.8`", TraditionalForm]}}, None}, {{{1, 
           FormBox["1", TraditionalForm]}, {2, 
           FormBox["2", TraditionalForm]}, {3, 
           FormBox["3", TraditionalForm]}, {4, 
           FormBox["4", TraditionalForm]}}, None}},
      FrameTicksStyle->Directive[
        GrayLevel[0], 20],
      GridLines->{None, None},
      GridLinesStyle->Directive[
        GrayLevel[0.5, 0.4]],
      ImagePadding->All,
      Method->{"CoordinatesToolOptions" -> {"DisplayFunction" -> ({
            (Part[{{Identity, Identity}, {Identity, Identity}}, 1, 2][#]& )[
             Part[#, 1]], 
            (Part[{{Identity, Identity}, {Identity, Identity}}, 2, 2][#]& )[
             Part[#, 2]]}& ), "CopiedValueFunction" -> ({
            (Part[{{Identity, Identity}, {Identity, Identity}}, 1, 2][#]& )[
             Part[#, 1]], 
            (Part[{{Identity, Identity}, {Identity, Identity}}, 2, 2][#]& )[
             Part[#, 2]]}& )}},
      PlotRange->{{0.5, 4.5}, {0, 1}},
      PlotRangeClipping->True,
      PlotRangePadding->{{0, 0}, {0, 0}},
      Ticks->{Automatic, Automatic}], {580.5, -189.}, 
     ImageScaled[{0.5, 0.5}], {360., 360.}], InsetBox[
     GraphicsBox[{{}, {{}, {}, 
        {RGBColor[0.368417, 0.506779, 0.709798], PointSize[
         0.019444444444444445`], AbsoluteThickness[1.6], 
         LineBox[{{2., 0.474}, {3., 0.526}, {4., 0.573}}]}, 
        {RGBColor[0.880722, 0.611041, 0.142051], PointSize[
         0.019444444444444445`], AbsoluteThickness[1.6], 
         LineBox[{{1., 0.358}, {2., 0.496}, {3., 0.553}, {4., 0.604}}]}, 
        {RGBColor[0.560181, 0.691569, 0.194885], PointSize[
         0.019444444444444445`], AbsoluteThickness[1.6], 
         LineBox[{{1., 0.36}, {2., 0.497}, {3., 0.552}, {4., 0.604}}]}, 
        {RGBColor[0.922526, 0.385626, 0.209179], PointSize[
         0.019444444444444445`], AbsoluteThickness[1.6], 
         LineBox[{{1., 0.358}, {2., 0.475}, {3., 0.53}, {4., 0.573}}]}, 
        {RGBColor[0.528488, 0.470624, 0.701351], PointSize[
         0.019444444444444445`], AbsoluteThickness[1.6], 
         LineBox[{{1., 0.358}, {2., 0.458}, {3., 0.498}, {4., 
          0.543}}]}}, {}, {}, {{}, {}}},
      AspectRatio->1,
      Axes->{True, True},
      AxesLabel->{None, None},
      AxesOrigin->{0.52, 0},
      DisplayFunction->Identity,
      Frame->{{True, True}, {True, True}},
      FrameLabel->{{None, None}, {None, None}},
      FrameTicks->{{{{0.2, 
           FormBox["0.2`", TraditionalForm]}, {0.4, 
           FormBox["0.4`", TraditionalForm]}, {0.6, 
           FormBox["0.6`", TraditionalForm]}, {0.8, 
           FormBox["0.8`", TraditionalForm]}}, None}, {{{1, 
           FormBox["1", TraditionalForm]}, {2, 
           FormBox["2", TraditionalForm]}, {3, 
           FormBox["3", TraditionalForm]}, {4, 
           FormBox["4", TraditionalForm]}}, None}},
      FrameTicksStyle->Directive[
        GrayLevel[0], 20],
      GridLines->{None, None},
      GridLinesStyle->Directive[
        GrayLevel[0.5, 0.4]],
      ImagePadding->All,
      Method->{"CoordinatesToolOptions" -> {"DisplayFunction" -> ({
            (Part[{{Identity, Identity}, {Identity, Identity}}, 1, 2][#]& )[
             Part[#, 1]], 
            (Part[{{Identity, Identity}, {Identity, Identity}}, 2, 2][#]& )[
             Part[#, 2]]}& ), "CopiedValueFunction" -> ({
            (Part[{{Identity, Identity}, {Identity, Identity}}, 1, 2][#]& )[
             Part[#, 1]], 
            (Part[{{Identity, Identity}, {Identity, Identity}}, 2, 2][#]& )[
             Part[#, 2]]}& )}},
      PlotRange->{{0.5, 4.5}, {0, 1}},
      PlotRangeClipping->True,
      PlotRangePadding->{{0, 0}, {0, 0}},
      Ticks->{Automatic, Automatic}], {967.5, -189.}, 
     ImageScaled[{0.5, 0.5}], {360., 360.}]}, {}},
  ContentSelectable->True,
  ImageSize->800,
  PlotRangePadding->{6, 5}]], "Output",
 CellChangeTimes->{3.6955566074901156`*^9, 3.695622885786064*^9, 
  3.69596381480729*^9, 3.695965472816393*^9}]
}, Open  ]],

Cell["\<\
Lines: blue: GLMM: treatment+(1 | lab), violet: ANOVA x+y+xy, red: ANOVA x+y, \
green: pooled t-test, yellow: CI95%\
\>", "Text",
 CellChangeTimes->{{3.695622484932328*^9, 3.6956225929348946`*^9}}]
}, Open  ]]
}, Open  ]],

Cell[CellGroupData[{

Cell["Systematic Comparison DOR", "Subsection",
 CellChangeTimes->{{3.6955572417305884`*^9, 3.6955572430511813`*^9}, {
  3.6955591092587395`*^9, 3.6955591164871063`*^9}}],

Cell[BoxData[{
 RowBox[{
  RowBox[{"row", "=", 
   RowBox[{"{", 
    RowBox[{
    "\"\<12k2\>\"", ",", "\"\<12k3\>\"", ",", "\"\<24k1\>\"", ",", 
     "\"\<24k2\>\"", ",", "\"\<24k3\>\"", ",", "\"\<48k2\>\"", ",", 
     "\"\<48k3\>\"", ",", "\"\<48k4\>\""}], "}"}]}], 
  ";"}], "\[IndentingNewLine]", 
 RowBox[{
  RowBox[{"glmm2", "=", 
   RowBox[{"Transpose", "[", 
    RowBox[{"Prepend", "[", 
     RowBox[{
      RowBox[{"Table", "[", 
       RowBox[{
        RowBox[{"1", "-", 
         RowBox[{
          RowBox[{"Import", "[", 
           RowBox[{"StringJoin", "[", 
            RowBox[{
            "\"\<F:/Paper Multilab/Analysis 2/GLMMRES01/glmmoutcomesD\>\"", 
             ",", 
             RowBox[{"ToString", "[", "i", "]"}], ",", "\"\<c.csv\>\""}], 
            "]"}], "]"}], "\[LeftDoubleBracket]", 
          RowBox[{
           RowBox[{"2", ";;", "9"}], ",", "6"}], "\[RightDoubleBracket]"}]}], 
        ",", 
        RowBox[{"{", 
         RowBox[{"i", ",", "12"}], "}"}]}], "]"}], ",", "row"}], "]"}], 
    "]"}]}], ";"}]}], "Input",
 CellChangeTimes->{
  3.6959638011350145`*^9, {3.69596548875014*^9, 3.6959654889600353`*^9}}],

Cell[BoxData[{
 RowBox[{
  RowBox[{"row", "=", 
   RowBox[{"{", 
    RowBox[{
    "\"\<12k2\>\"", ",", "\"\<12k3\>\"", ",", "\"\<24k1\>\"", ",", 
     "\"\<24k2\>\"", ",", "\"\<24k3\>\"", ",", "\"\<48k2\>\"", ",", 
     "\"\<48k3\>\"", ",", "\"\<48k4\>\""}], "}"}]}], 
  ";"}], "\[IndentingNewLine]", 
 RowBox[{
  RowBox[{"glmm2n", "=", 
   RowBox[{"Transpose", "[", 
    RowBox[{"Prepend", "[", 
     RowBox[{
      RowBox[{"Table", "[", 
       RowBox[{
        RowBox[{"1", "-", 
         RowBox[{
          RowBox[{"Import", "[", 
           RowBox[{"StringJoin", "[", 
            RowBox[{
            "\"\<F:/Paper Multilab/Analysis 2/GLMMRES01/glmmoutcomesD\>\"", 
             ",", 
             RowBox[{"ToString", "[", "i", "]"}], ",", "\"\<n.csv\>\""}], 
            "]"}], "]"}], "\[LeftDoubleBracket]", 
          RowBox[{
           RowBox[{"2", ";;", "9"}], ",", "6"}], "\[RightDoubleBracket]"}]}], 
        ",", 
        RowBox[{"{", 
         RowBox[{"i", ",", "12"}], "}"}]}], "]"}], ",", "row"}], "]"}], 
    "]"}]}], ";"}]}], "Input",
 CellChangeTimes->{
  3.6959638011350145`*^9, {3.6959640889386215`*^9, 3.695964097878391*^9}, {
   3.6959654910511208`*^9, 3.695965491656476*^9}}],

Cell[CellGroupData[{

Cell["Study 1", "Subsubsection",
 CellChangeTimes->{{3.695555280163847*^9, 3.695555287229537*^9}, {
  3.6955558490532475`*^9, 3.6955558494732676`*^9}}],

Cell[CellGroupData[{

Cell[BoxData[{
 RowBox[{
  RowBox[{"sn", "=", "1"}], ";"}], "\[IndentingNewLine]", 
 RowBox[{
  RowBox[{"d", "=", 
   RowBox[{"ToString", "[", "sn", "]"}]}], ";"}], "\n", 
 RowBox[{
  RowBox[{"n12l1", "=", 
   RowBox[{"Get", "[", 
    RowBox[{"StringJoin", "[", 
     RowBox[{"\"\<d\>\"", ",", "d", ",", "\"\<ml4n12l1res\>\""}], "]"}], 
    "]"}]}], ";"}], "\[IndentingNewLine]", 
 RowBox[{
  RowBox[{"n12l2", "=", 
   RowBox[{"Get", "[", 
    RowBox[{"StringJoin", "[", 
     RowBox[{"\"\<d\>\"", ",", "d", ",", "\"\<ml4n12l2res\>\""}], "]"}], 
    "]"}]}], ";"}], "\[IndentingNewLine]", 
 RowBox[{
  RowBox[{"n12l3", "=", 
   RowBox[{"Get", "[", 
    RowBox[{"StringJoin", "[", 
     RowBox[{"\"\<d\>\"", ",", "d", ",", "\"\<ml4n12l3res\>\""}], "]"}], 
    "]"}]}], ";"}], "\n", 
 RowBox[{
  RowBox[{"ndn12l1", "=", 
   RowBox[{"Get", "[", 
    RowBox[{"StringJoin", "[", 
     RowBox[{"\"\<d\>\"", ",", "d", ",", "\"\<ml4ndn12l1res\>\""}], "]"}], 
    "]"}]}], ";"}], "\[IndentingNewLine]", 
 RowBox[{
  RowBox[{"ndn12l2", "=", 
   RowBox[{"Get", "[", 
    RowBox[{"StringJoin", "[", 
     RowBox[{"\"\<d\>\"", ",", "d", ",", "\"\<ml4ndn12l2res\>\""}], "]"}], 
    "]"}]}], ";"}], "\[IndentingNewLine]", 
 RowBox[{
  RowBox[{
   RowBox[{"ndn12l3", "=", 
    RowBox[{"Get", "[", 
     RowBox[{"StringJoin", "[", 
      RowBox[{"\"\<d\>\"", ",", "d", ",", "\"\<ml4ndn12l3res\>\""}], "]"}], 
     "]"}]}], ";"}], "\[IndentingNewLine]"}], "\n", 
 RowBox[{
  RowBox[{"d1n12m2", "=", 
   RowBox[{"Prepend", "[", 
    RowBox[{
     RowBox[{"1", "-", 
      RowBox[{"glmm2", "\[LeftDoubleBracket]", 
       RowBox[{
        RowBox[{"1", ";;", "2"}], ",", 
        RowBox[{"sn", "+", "1"}]}], "\[RightDoubleBracket]"}]}], ",", 
     "Null"}], " ", "]"}]}], ";"}], "\n", 
 RowBox[{
  RowBox[{"d1n12ci", "=", 
   RowBox[{"1", "-", 
    RowBox[{
     RowBox[{"{", 
      RowBox[{
       RowBox[{"Count", "[", 
        RowBox[{
         RowBox[{"n12l1", "\[LeftDoubleBracket]", 
          RowBox[{"All", ",", "2"}], "\[RightDoubleBracket]"}], ",", 
         "False"}], "]"}], ",", 
       RowBox[{"Count", "[", 
        RowBox[{
         RowBox[{"n12l2", "\[LeftDoubleBracket]", 
          RowBox[{"All", ",", "2"}], "\[RightDoubleBracket]"}], ",", 
         "False"}], "]"}], ",", 
       RowBox[{"Count", "[", 
        RowBox[{
         RowBox[{"n12l3", "\[LeftDoubleBracket]", 
          RowBox[{"All", ",", "2"}], "\[RightDoubleBracket]"}], ",", 
         "False"}], "]"}]}], "}"}], "/", "1000"}]}]}], ";"}], "\n", 
 RowBox[{
  RowBox[{"d1n12t", "=", 
   RowBox[{"1", "-", 
    RowBox[{
     RowBox[{"{", 
      RowBox[{
       RowBox[{"Count", "[", 
        RowBox[{
         RowBox[{"n12l1", "\[LeftDoubleBracket]", 
          RowBox[{"All", ",", "4"}], "\[RightDoubleBracket]"}], ",", 
         "False"}], "]"}], ",", 
       RowBox[{"Count", "[", 
        RowBox[{
         RowBox[{"n12l2", "\[LeftDoubleBracket]", 
          RowBox[{"All", ",", "4"}], "\[RightDoubleBracket]"}], ",", 
         "False"}], "]"}], ",", 
       RowBox[{"Count", "[", 
        RowBox[{
         RowBox[{"n12l3", "\[LeftDoubleBracket]", 
          RowBox[{"All", ",", "4"}], "\[RightDoubleBracket]"}], ",", 
         "False"}], "]"}]}], "}"}], "/", "1000"}]}]}], ";"}], "\n", 
 RowBox[{
  RowBox[{"d1n12anova", "=", 
   RowBox[{"1", "-", 
    RowBox[{
     RowBox[{"{", 
      RowBox[{
       RowBox[{"Count", "[", 
        RowBox[{
         RowBox[{"n12l1", "\[LeftDoubleBracket]", 
          RowBox[{"All", ",", "6"}], "\[RightDoubleBracket]"}], ",", 
         "False"}], "]"}], ",", 
       RowBox[{"Count", "[", 
        RowBox[{
         RowBox[{"n12l2", "\[LeftDoubleBracket]", 
          RowBox[{"All", ",", "6"}], "\[RightDoubleBracket]"}], ",", 
         "False"}], "]"}], ",", 
       RowBox[{"Count", "[", 
        RowBox[{
         RowBox[{"n12l3", "\[LeftDoubleBracket]", 
          RowBox[{"All", ",", "6"}], "\[RightDoubleBracket]"}], ",", 
         "False"}], "]"}]}], "}"}], "/", "1000"}]}]}], ";"}], "\n", 
 RowBox[{
  RowBox[{
   RowBox[{"d1n12anovax", "=", 
    RowBox[{"1", "-", 
     RowBox[{
      RowBox[{"{", 
       RowBox[{
        RowBox[{"Count", "[", 
         RowBox[{
          RowBox[{"n12l1", "\[LeftDoubleBracket]", 
           RowBox[{"All", ",", "8"}], "\[RightDoubleBracket]"}], ",", 
          "False"}], "]"}], ",", 
        RowBox[{"Count", "[", 
         RowBox[{
          RowBox[{"n12l2", "\[LeftDoubleBracket]", 
           RowBox[{"All", ",", "8"}], "\[RightDoubleBracket]"}], ",", 
          "False"}], "]"}], ",", 
        RowBox[{"Count", "[", 
         RowBox[{
          RowBox[{"n12l3", "\[LeftDoubleBracket]", 
           RowBox[{"All", ",", "8"}], "\[RightDoubleBracket]"}], ",", 
          "False"}], "]"}]}], "}"}], "/", "1000"}]}]}], ";"}], 
  "\[IndentingNewLine]"}], "\[IndentingNewLine]", 
 RowBox[{
  RowBox[{"ndd1n12m2", "=", 
   RowBox[{"Prepend", "[", 
    RowBox[{
     RowBox[{"1", "-", 
      RowBox[{"glmm2n", "\[LeftDoubleBracket]", 
       RowBox[{
        RowBox[{"1", ";;", "2"}], ",", 
        RowBox[{"sn", "+", "1"}]}], "\[RightDoubleBracket]"}]}], ",", 
     "Null"}], " ", "]"}]}], ";"}], "\[IndentingNewLine]", 
 RowBox[{
  RowBox[{"ndd1n12ci", "=", 
   RowBox[{"1", "-", 
    RowBox[{
     RowBox[{"{", 
      RowBox[{
       RowBox[{"Count", "[", 
        RowBox[{
         RowBox[{"ndn12l1", "\[LeftDoubleBracket]", 
          RowBox[{"All", ",", "2"}], "\[RightDoubleBracket]"}], ",", 
         "False"}], "]"}], ",", 
       RowBox[{"Count", "[", 
        RowBox[{
         RowBox[{"ndn12l2", "\[LeftDoubleBracket]", 
          RowBox[{"All", ",", "2"}], "\[RightDoubleBracket]"}], ",", 
         "False"}], "]"}], ",", 
       RowBox[{"Count", "[", 
        RowBox[{
         RowBox[{"ndn12l3", "\[LeftDoubleBracket]", 
          RowBox[{"All", ",", "2"}], "\[RightDoubleBracket]"}], ",", 
         "False"}], "]"}]}], "}"}], "/", "1000"}]}]}], ";"}], "\n", 
 RowBox[{
  RowBox[{"ndd1n12t", "=", 
   RowBox[{"1", "-", 
    RowBox[{
     RowBox[{"{", 
      RowBox[{
       RowBox[{"Count", "[", 
        RowBox[{
         RowBox[{"ndn12l1", "\[LeftDoubleBracket]", 
          RowBox[{"All", ",", "4"}], "\[RightDoubleBracket]"}], ",", 
         "False"}], "]"}], ",", 
       RowBox[{"Count", "[", 
        RowBox[{
         RowBox[{"ndn12l2", "\[LeftDoubleBracket]", 
          RowBox[{"All", ",", "4"}], "\[RightDoubleBracket]"}], ",", 
         "False"}], "]"}], ",", 
       RowBox[{"Count", "[", 
        RowBox[{
         RowBox[{"ndn12l3", "\[LeftDoubleBracket]", 
          RowBox[{"All", ",", "4"}], "\[RightDoubleBracket]"}], ",", 
         "False"}], "]"}]}], "}"}], "/", "1000"}]}]}], ";"}], "\n", 
 RowBox[{
  RowBox[{"ndd1n12anova", "=", 
   RowBox[{"1", "-", 
    RowBox[{
     RowBox[{"{", 
      RowBox[{
       RowBox[{"Count", "[", 
        RowBox[{
         RowBox[{"ndn12l1", "\[LeftDoubleBracket]", 
          RowBox[{"All", ",", "6"}], "\[RightDoubleBracket]"}], ",", 
         "False"}], "]"}], ",", 
       RowBox[{"Count", "[", 
        RowBox[{
         RowBox[{"ndn12l2", "\[LeftDoubleBracket]", 
          RowBox[{"All", ",", "6"}], "\[RightDoubleBracket]"}], ",", 
         "False"}], "]"}], ",", 
       RowBox[{"Count", "[", 
        RowBox[{
         RowBox[{"ndn12l3", "\[LeftDoubleBracket]", 
          RowBox[{"All", ",", "6"}], "\[RightDoubleBracket]"}], ",", 
         "False"}], "]"}]}], "}"}], "/", "1000"}]}]}], ";"}], "\n", 
 RowBox[{
  RowBox[{
   RowBox[{"ndd1n12anovax", "=", 
    RowBox[{"1", "-", 
     RowBox[{
      RowBox[{"{", 
       RowBox[{
        RowBox[{"Count", "[", 
         RowBox[{
          RowBox[{"ndn12l1", "\[LeftDoubleBracket]", 
           RowBox[{"All", ",", "8"}], "\[RightDoubleBracket]"}], ",", 
          "False"}], "]"}], ",", 
        RowBox[{"Count", "[", 
         RowBox[{
          RowBox[{"ndn12l2", "\[LeftDoubleBracket]", 
           RowBox[{"All", ",", "8"}], "\[RightDoubleBracket]"}], ",", 
          "False"}], "]"}], ",", 
        RowBox[{"Count", "[", 
         RowBox[{
          RowBox[{"ndn12l3", "\[LeftDoubleBracket]", 
           RowBox[{"All", ",", "8"}], "\[RightDoubleBracket]"}], ",", 
          "False"}], "]"}]}], "}"}], "/", "1000"}]}]}], ";"}], 
  "\[IndentingNewLine]"}], "\n", 
 RowBox[{
  RowBox[{"p12", "=", 
   RowBox[{"ListLinePlot", "[", 
    RowBox[{
     RowBox[{"{", 
      RowBox[{
       RowBox[{
        RowBox[{"dor", "[", 
         RowBox[{"{", 
          RowBox[{"d1n12m2", ",", "ndd1n12m2"}], "}"}], "]"}], "//.", 
        RowBox[{"1", "\[Rule]", "Null"}]}], ",", 
       RowBox[{"dor", "[", 
        RowBox[{"{", 
         RowBox[{"d1n12ci", ",", "ndd1n12ci"}], "}"}], "]"}], ",", 
       RowBox[{"dor", "[", 
        RowBox[{"{", 
         RowBox[{"d1n12t", ",", "ndd1n12t"}], "}"}], "]"}], ",", 
       RowBox[{"dor", "[", 
        RowBox[{"{", 
         RowBox[{"d1n12anova", ",", "ndd1n12anova"}], "}"}], "]"}], ",", 
       RowBox[{"dor", "[", 
        RowBox[{"{", 
         RowBox[{"d1n12anovax", ",", "ndd1n12anovax"}], "}"}], "]"}]}], "}"}],
      ",", 
     RowBox[{"ScalingFunctions", "\[Rule]", "\"\<Log\>\""}], ",", 
     RowBox[{"Frame", "->", "True"}], ",", 
     RowBox[{"AspectRatio", "\[Rule]", "1"}], ",", 
     RowBox[{"PlotRange", "\[Rule]", 
      RowBox[{"{", 
       RowBox[{
        RowBox[{"{", 
         RowBox[{"0.5", ",", "3.5"}], "}"}], ",", 
        RowBox[{"{", 
         RowBox[{"0.1", ",", "1000"}], "}"}]}], "}"}]}], ",", 
     RowBox[{"FrameTicks", "\[Rule]", 
      RowBox[{"{", 
       RowBox[{
        RowBox[{"{", 
         RowBox[{
          RowBox[{"{", 
           RowBox[{
           "0.1", ",", "0.1", ",", "1", ",", "10", ",", "100", ",", "1000"}], 
           "}"}], ",", "None"}], "}"}], ",", 
        RowBox[{"{", 
         RowBox[{
          RowBox[{"{", 
           RowBox[{"1", ",", "2", ",", "3", ",", "4"}], "}"}], ",", "None"}], 
         "}"}]}], "}"}]}], ",", 
     RowBox[{"FrameTicksStyle", "\[Rule]", 
      RowBox[{"Directive", "[", 
       RowBox[{"Black", ",", "20"}], "]"}]}]}], "]"}]}], ";"}], "\n", 
 RowBox[{
  RowBox[{"n24l1", "=", 
   RowBox[{"Get", "[", 
    RowBox[{"StringJoin", "[", 
     RowBox[{"\"\<d\>\"", ",", "d", ",", "\"\<ml4n24l1res\>\""}], "]"}], 
    "]"}]}], ";"}], "\[IndentingNewLine]", 
 RowBox[{
  RowBox[{"n24l2", "=", 
   RowBox[{"Get", "[", 
    RowBox[{"StringJoin", "[", 
     RowBox[{"\"\<d\>\"", ",", "d", ",", "\"\<ml4n24l2res\>\""}], "]"}], 
    "]"}]}], ";"}], "\[IndentingNewLine]", 
 RowBox[{
  RowBox[{"n24l3", "=", 
   RowBox[{"Get", "[", 
    RowBox[{"StringJoin", "[", 
     RowBox[{"\"\<d\>\"", ",", "d", ",", "\"\<ml4n24l3res\>\""}], "]"}], 
    "]"}]}], ";"}], "\[IndentingNewLine]", 
 RowBox[{
  RowBox[{"n24l4", "=", 
   RowBox[{"Get", "[", 
    RowBox[{"StringJoin", "[", 
     RowBox[{"\"\<d\>\"", ",", "d", ",", "\"\<ml4n24l4res\>\""}], "]"}], 
    "]"}]}], ";"}], "\n", 
 RowBox[{
  RowBox[{"ndn24l1", "=", 
   RowBox[{"Get", "[", 
    RowBox[{"StringJoin", "[", 
     RowBox[{"\"\<d\>\"", ",", "d", ",", "\"\<ml4ndn24l1res\>\""}], "]"}], 
    "]"}]}], ";"}], "\[IndentingNewLine]", 
 RowBox[{
  RowBox[{"ndn24l2", "=", 
   RowBox[{"Get", "[", 
    RowBox[{"StringJoin", "[", 
     RowBox[{"\"\<d\>\"", ",", "d", ",", "\"\<ml4ndn24l2res\>\""}], "]"}], 
    "]"}]}], ";"}], "\[IndentingNewLine]", 
 RowBox[{
  RowBox[{"ndn24l3", "=", 
   RowBox[{"Get", "[", 
    RowBox[{"StringJoin", "[", 
     RowBox[{"\"\<d\>\"", ",", "d", ",", "\"\<ml4ndn24l3res\>\""}], "]"}], 
    "]"}]}], ";"}], "\[IndentingNewLine]", 
 RowBox[{
  RowBox[{
   RowBox[{"ndn24l4", "=", 
    RowBox[{"Get", "[", 
     RowBox[{"StringJoin", "[", 
      RowBox[{"\"\<d\>\"", ",", "d", ",", "\"\<ml4ndn24l4res\>\""}], "]"}], 
     "]"}]}], ";"}], "\[IndentingNewLine]"}], "\n", 
 RowBox[{
  RowBox[{"d1n24m2", "=", 
   RowBox[{"Prepend", "[", 
    RowBox[{
     RowBox[{"1", "-", 
      RowBox[{"glmm2", "\[LeftDoubleBracket]", 
       RowBox[{
        RowBox[{"3", ";;", "5"}], ",", 
        RowBox[{"sn", "+", "1"}]}], "\[RightDoubleBracket]"}]}], ",", 
     "Null"}], " ", "]"}]}], ";"}], "\n", 
 RowBox[{
  RowBox[{"d1n24ci", "=", 
   RowBox[{"1", "-", 
    RowBox[{
     RowBox[{"{", 
      RowBox[{
       RowBox[{"Count", "[", 
        RowBox[{
         RowBox[{"n24l1", "\[LeftDoubleBracket]", 
          RowBox[{"All", ",", "2"}], "\[RightDoubleBracket]"}], ",", 
         "False"}], "]"}], ",", 
       RowBox[{"Count", "[", 
        RowBox[{
         RowBox[{"n24l2", "\[LeftDoubleBracket]", 
          RowBox[{"All", ",", "2"}], "\[RightDoubleBracket]"}], ",", 
         "False"}], "]"}], ",", 
       RowBox[{"Count", "[", 
        RowBox[{
         RowBox[{"n24l3", "\[LeftDoubleBracket]", 
          RowBox[{"All", ",", "2"}], "\[RightDoubleBracket]"}], ",", 
         "False"}], "]"}], ",", 
       RowBox[{"Count", "[", 
        RowBox[{
         RowBox[{"n24l4", "\[LeftDoubleBracket]", 
          RowBox[{"All", ",", "2"}], "\[RightDoubleBracket]"}], ",", 
         "False"}], "]"}]}], "}"}], "/", "1000"}]}]}], ";"}], "\n", 
 RowBox[{
  RowBox[{"d1n24t", "=", 
   RowBox[{"1", "-", 
    RowBox[{
     RowBox[{"{", 
      RowBox[{
       RowBox[{"Count", "[", 
        RowBox[{
         RowBox[{"n24l1", "\[LeftDoubleBracket]", 
          RowBox[{"All", ",", "4"}], "\[RightDoubleBracket]"}], ",", 
         "False"}], "]"}], ",", 
       RowBox[{"Count", "[", 
        RowBox[{
         RowBox[{"n24l2", "\[LeftDoubleBracket]", 
          RowBox[{"All", ",", "4"}], "\[RightDoubleBracket]"}], ",", 
         "False"}], "]"}], ",", 
       RowBox[{"Count", "[", 
        RowBox[{
         RowBox[{"n24l3", "\[LeftDoubleBracket]", 
          RowBox[{"All", ",", "4"}], "\[RightDoubleBracket]"}], ",", 
         "False"}], "]"}], ",", 
       RowBox[{"Count", "[", 
        RowBox[{
         RowBox[{"n24l4", "\[LeftDoubleBracket]", 
          RowBox[{"All", ",", "4"}], "\[RightDoubleBracket]"}], ",", 
         "False"}], "]"}]}], "}"}], "/", "1000"}]}]}], ";"}], "\n", 
 RowBox[{
  RowBox[{"d1n24anova", "=", 
   RowBox[{"1", "-", 
    RowBox[{
     RowBox[{"{", 
      RowBox[{
       RowBox[{"Count", "[", 
        RowBox[{
         RowBox[{"n24l1", "\[LeftDoubleBracket]", 
          RowBox[{"All", ",", "6"}], "\[RightDoubleBracket]"}], ",", 
         "False"}], "]"}], ",", 
       RowBox[{"Count", "[", 
        RowBox[{
         RowBox[{"n24l2", "\[LeftDoubleBracket]", 
          RowBox[{"All", ",", "6"}], "\[RightDoubleBracket]"}], ",", 
         "False"}], "]"}], ",", 
       RowBox[{"Count", "[", 
        RowBox[{
         RowBox[{"n24l3", "\[LeftDoubleBracket]", 
          RowBox[{"All", ",", "6"}], "\[RightDoubleBracket]"}], ",", 
         "False"}], "]"}], ",", 
       RowBox[{"Count", "[", 
        RowBox[{
         RowBox[{"n24l4", "\[LeftDoubleBracket]", 
          RowBox[{"All", ",", "6"}], "\[RightDoubleBracket]"}], ",", 
         "False"}], "]"}]}], "}"}], "/", "1000"}]}]}], ";"}], "\n", 
 RowBox[{
  RowBox[{
   RowBox[{"d1n24anovax", "=", 
    RowBox[{"1", "-", 
     RowBox[{
      RowBox[{"{", 
       RowBox[{
        RowBox[{"Count", "[", 
         RowBox[{
          RowBox[{"n24l1", "\[LeftDoubleBracket]", 
           RowBox[{"All", ",", "8"}], "\[RightDoubleBracket]"}], ",", 
          "False"}], "]"}], ",", 
        RowBox[{"Count", "[", 
         RowBox[{
          RowBox[{"n24l2", "\[LeftDoubleBracket]", 
           RowBox[{"All", ",", "8"}], "\[RightDoubleBracket]"}], ",", 
          "False"}], "]"}], ",", 
        RowBox[{"Count", "[", 
         RowBox[{
          RowBox[{"n24l3", "\[LeftDoubleBracket]", 
           RowBox[{"All", ",", "8"}], "\[RightDoubleBracket]"}], ",", 
          "False"}], "]"}], ",", 
        RowBox[{"Count", "[", 
         RowBox[{
          RowBox[{"n24l4", "\[LeftDoubleBracket]", 
           RowBox[{"All", ",", "8"}], "\[RightDoubleBracket]"}], ",", 
          "False"}], "]"}]}], "}"}], "/", "1000"}]}]}], ";"}], 
  "\[IndentingNewLine]"}], "\[IndentingNewLine]", 
 RowBox[{
  RowBox[{"ndd1n24m2", "=", 
   RowBox[{"Prepend", "[", 
    RowBox[{
     RowBox[{"1", "-", 
      RowBox[{"glmm2n", "\[LeftDoubleBracket]", 
       RowBox[{
        RowBox[{"3", ";;", "5"}], ",", 
        RowBox[{"sn", "+", "1"}]}], "\[RightDoubleBracket]"}]}], ",", 
     "Null"}], " ", "]"}]}], ";"}], "\[IndentingNewLine]", 
 RowBox[{
  RowBox[{"ndd1n24ci", "=", 
   RowBox[{"1", "-", 
    RowBox[{
     RowBox[{"{", 
      RowBox[{
       RowBox[{"Count", "[", 
        RowBox[{
         RowBox[{"ndn24l1", "\[LeftDoubleBracket]", 
          RowBox[{"All", ",", "2"}], "\[RightDoubleBracket]"}], ",", 
         "False"}], "]"}], ",", 
       RowBox[{"Count", "[", 
        RowBox[{
         RowBox[{"ndn24l2", "\[LeftDoubleBracket]", 
          RowBox[{"All", ",", "2"}], "\[RightDoubleBracket]"}], ",", 
         "False"}], "]"}], ",", 
       RowBox[{"Count", "[", 
        RowBox[{
         RowBox[{"ndn24l3", "\[LeftDoubleBracket]", 
          RowBox[{"All", ",", "2"}], "\[RightDoubleBracket]"}], ",", 
         "False"}], "]"}], ",", 
       RowBox[{"Count", "[", 
        RowBox[{
         RowBox[{"ndn24l4", "\[LeftDoubleBracket]", 
          RowBox[{"All", ",", "2"}], "\[RightDoubleBracket]"}], ",", 
         "False"}], "]"}]}], "}"}], "/", "1000"}]}]}], ";"}], "\n", 
 RowBox[{
  RowBox[{"ndd1n24t", "=", 
   RowBox[{"1", "-", 
    RowBox[{
     RowBox[{"{", 
      RowBox[{
       RowBox[{"Count", "[", 
        RowBox[{
         RowBox[{"ndn24l1", "\[LeftDoubleBracket]", 
          RowBox[{"All", ",", "4"}], "\[RightDoubleBracket]"}], ",", 
         "False"}], "]"}], ",", 
       RowBox[{"Count", "[", 
        RowBox[{
         RowBox[{"ndn24l2", "\[LeftDoubleBracket]", 
          RowBox[{"All", ",", "4"}], "\[RightDoubleBracket]"}], ",", 
         "False"}], "]"}], ",", 
       RowBox[{"Count", "[", 
        RowBox[{
         RowBox[{"ndn24l3", "\[LeftDoubleBracket]", 
          RowBox[{"All", ",", "4"}], "\[RightDoubleBracket]"}], ",", 
         "False"}], "]"}], ",", 
       RowBox[{"Count", "[", 
        RowBox[{
         RowBox[{"ndn24l4", "\[LeftDoubleBracket]", 
          RowBox[{"All", ",", "4"}], "\[RightDoubleBracket]"}], ",", 
         "False"}], "]"}]}], "}"}], "/", "1000"}]}]}], ";"}], "\n", 
 RowBox[{
  RowBox[{"ndd1n24anova", "=", 
   RowBox[{"1", "-", 
    RowBox[{
     RowBox[{"{", 
      RowBox[{
       RowBox[{"Count", "[", 
        RowBox[{
         RowBox[{"ndn24l1", "\[LeftDoubleBracket]", 
          RowBox[{"All", ",", "6"}], "\[RightDoubleBracket]"}], ",", 
         "False"}], "]"}], ",", 
       RowBox[{"Count", "[", 
        RowBox[{
         RowBox[{"ndn24l2", "\[LeftDoubleBracket]", 
          RowBox[{"All", ",", "6"}], "\[RightDoubleBracket]"}], ",", 
         "False"}], "]"}], ",", 
       RowBox[{"Count", "[", 
        RowBox[{
         RowBox[{"ndn24l3", "\[LeftDoubleBracket]", 
          RowBox[{"All", ",", "6"}], "\[RightDoubleBracket]"}], ",", 
         "False"}], "]"}], ",", 
       RowBox[{"Count", "[", 
        RowBox[{
         RowBox[{"ndn24l4", "\[LeftDoubleBracket]", 
          RowBox[{"All", ",", "6"}], "\[RightDoubleBracket]"}], ",", 
         "False"}], "]"}]}], "}"}], "/", "1000"}]}]}], ";"}], "\n", 
 RowBox[{
  RowBox[{
   RowBox[{"ndd1n24anovax", "=", 
    RowBox[{"1", "-", 
     RowBox[{
      RowBox[{"{", 
       RowBox[{
        RowBox[{"Count", "[", 
         RowBox[{
          RowBox[{"ndn24l1", "\[LeftDoubleBracket]", 
           RowBox[{"All", ",", "8"}], "\[RightDoubleBracket]"}], ",", 
          "False"}], "]"}], ",", 
        RowBox[{"Count", "[", 
         RowBox[{
          RowBox[{"ndn24l2", "\[LeftDoubleBracket]", 
           RowBox[{"All", ",", "8"}], "\[RightDoubleBracket]"}], ",", 
          "False"}], "]"}], ",", 
        RowBox[{"Count", "[", 
         RowBox[{
          RowBox[{"ndn24l3", "\[LeftDoubleBracket]", 
           RowBox[{"All", ",", "8"}], "\[RightDoubleBracket]"}], ",", 
          "False"}], "]"}], ",", 
        RowBox[{"Count", "[", 
         RowBox[{
          RowBox[{"ndn24l4", "\[LeftDoubleBracket]", 
           RowBox[{"All", ",", "8"}], "\[RightDoubleBracket]"}], ",", 
          "False"}], "]"}]}], "}"}], "/", "1000"}]}]}], ";"}], 
  "\[IndentingNewLine]"}], "\n", 
 RowBox[{
  RowBox[{
   RowBox[{"p24", "=", 
    RowBox[{"ListLinePlot", "[", 
     RowBox[{
      RowBox[{"{", 
       RowBox[{
        RowBox[{
         RowBox[{"dor", "[", 
          RowBox[{"{", 
           RowBox[{"d1n24m2", ",", "ndd1n24m2"}], "}"}], "]"}], "//.", 
         RowBox[{"1", "\[Rule]", "Null"}]}], ",", 
        RowBox[{"dor", "[", 
         RowBox[{"{", 
          RowBox[{"d1n24ci", ",", "ndd1n24ci"}], "}"}], "]"}], ",", 
        RowBox[{"dor", "[", 
         RowBox[{"{", 
          RowBox[{"d1n24t", ",", "ndd1n24t"}], "}"}], "]"}], ",", 
        RowBox[{"dor", "[", 
         RowBox[{"{", 
          RowBox[{"d1n24anova", ",", "ndd1n24anova"}], "}"}], "]"}], ",", 
        RowBox[{"dor", "[", 
         RowBox[{"{", 
          RowBox[{"d1n24anovax", ",", "ndd1n24anovax"}], "}"}], "]"}]}], 
       "}"}], ",", 
      RowBox[{"ScalingFunctions", "\[Rule]", "\"\<Log\>\""}], ",", 
      RowBox[{"Frame", "->", "True"}], ",", 
      RowBox[{"AspectRatio", "\[Rule]", "1"}], ",", 
      RowBox[{"PlotRange", "\[Rule]", 
       RowBox[{"{", 
        RowBox[{
         RowBox[{"{", 
          RowBox[{"0.5", ",", "4.5"}], "}"}], ",", 
         RowBox[{"{", 
          RowBox[{"0.1", ",", "1000"}], "}"}]}], "}"}]}], ",", 
      RowBox[{"FrameTicks", "\[Rule]", 
       RowBox[{"{", 
        RowBox[{
         RowBox[{"{", 
          RowBox[{
           RowBox[{"{", 
            RowBox[{
            "0.1", ",", "0.1", ",", "1", ",", "10", ",", "100", ",", "1000"}],
             "}"}], ",", "None"}], "}"}], ",", 
         RowBox[{"{", 
          RowBox[{
           RowBox[{"{", 
            RowBox[{"1", ",", "2", ",", "3", ",", "4"}], "}"}], ",", "None"}],
           "}"}]}], "}"}]}], ",", 
      RowBox[{"FrameTicksStyle", "\[Rule]", 
       RowBox[{"Directive", "[", 
        RowBox[{"Black", ",", "20"}], "]"}]}]}], "]"}]}], ";"}], 
  "\n"}], "\[IndentingNewLine]", 
 RowBox[{
  RowBox[{"n48l1", "=", 
   RowBox[{"Get", "[", 
    RowBox[{"StringJoin", "[", 
     RowBox[{"\"\<d\>\"", ",", "d", ",", "\"\<ml4n48l1res\>\""}], "]"}], 
    "]"}]}], ";"}], "\[IndentingNewLine]", 
 RowBox[{
  RowBox[{"n48l2", "=", 
   RowBox[{"Get", "[", 
    RowBox[{"StringJoin", "[", 
     RowBox[{"\"\<d\>\"", ",", "d", ",", "\"\<ml4n48l2res\>\""}], "]"}], 
    "]"}]}], ";"}], "\[IndentingNewLine]", 
 RowBox[{
  RowBox[{"n48l3", "=", 
   RowBox[{"Get", "[", 
    RowBox[{"StringJoin", "[", 
     RowBox[{"\"\<d\>\"", ",", "d", ",", "\"\<ml4n48l3res\>\""}], "]"}], 
    "]"}]}], ";"}], "\[IndentingNewLine]", 
 RowBox[{
  RowBox[{"n48l4", "=", 
   RowBox[{"Get", "[", 
    RowBox[{"StringJoin", "[", 
     RowBox[{"\"\<d\>\"", ",", "d", ",", "\"\<ml4n48l4res\>\""}], "]"}], 
    "]"}]}], ";"}], "\n", 
 RowBox[{
  RowBox[{"ndn48l1", "=", 
   RowBox[{"Get", "[", 
    RowBox[{"StringJoin", "[", 
     RowBox[{"\"\<d\>\"", ",", "d", ",", "\"\<ml4ndn48l1res\>\""}], "]"}], 
    "]"}]}], ";"}], "\[IndentingNewLine]", 
 RowBox[{
  RowBox[{"ndn48l2", "=", 
   RowBox[{"Get", "[", 
    RowBox[{"StringJoin", "[", 
     RowBox[{"\"\<d\>\"", ",", "d", ",", "\"\<ml4ndn48l2res\>\""}], "]"}], 
    "]"}]}], ";"}], "\[IndentingNewLine]", 
 RowBox[{
  RowBox[{"ndn48l3", "=", 
   RowBox[{"Get", "[", 
    RowBox[{"StringJoin", "[", 
     RowBox[{"\"\<d\>\"", ",", "d", ",", "\"\<ml4ndn48l3res\>\""}], "]"}], 
    "]"}]}], ";"}], "\[IndentingNewLine]", 
 RowBox[{
  RowBox[{
   RowBox[{"ndn48l4", "=", 
    RowBox[{"Get", "[", 
     RowBox[{"StringJoin", "[", 
      RowBox[{"\"\<d\>\"", ",", "d", ",", "\"\<ml4ndn48l4res\>\""}], "]"}], 
     "]"}]}], ";"}], "\[IndentingNewLine]"}], "\[IndentingNewLine]", 
 RowBox[{
  RowBox[{"d1n48m2", "=", 
   RowBox[{"Prepend", "[", 
    RowBox[{
     RowBox[{"1", "-", 
      RowBox[{"glmm2", "\[LeftDoubleBracket]", 
       RowBox[{
        RowBox[{"6", ";;", "8"}], ",", 
        RowBox[{"sn", "+", "1"}]}], "\[RightDoubleBracket]"}]}], ",", 
     "Null"}], " ", "]"}]}], ";"}], "\n", 
 RowBox[{
  RowBox[{"d1n48ci", "=", 
   RowBox[{"1", "-", 
    RowBox[{
     RowBox[{"{", 
      RowBox[{
       RowBox[{"Count", "[", 
        RowBox[{
         RowBox[{"n48l1", "\[LeftDoubleBracket]", 
          RowBox[{"All", ",", "2"}], "\[RightDoubleBracket]"}], ",", 
         "False"}], "]"}], ",", 
       RowBox[{"Count", "[", 
        RowBox[{
         RowBox[{"n48l2", "\[LeftDoubleBracket]", 
          RowBox[{"All", ",", "2"}], "\[RightDoubleBracket]"}], ",", 
         "False"}], "]"}], ",", 
       RowBox[{"Count", "[", 
        RowBox[{
         RowBox[{"n48l3", "\[LeftDoubleBracket]", 
          RowBox[{"All", ",", "2"}], "\[RightDoubleBracket]"}], ",", 
         "False"}], "]"}], ",", 
       RowBox[{"Count", "[", 
        RowBox[{
         RowBox[{"n48l4", "\[LeftDoubleBracket]", 
          RowBox[{"All", ",", "2"}], "\[RightDoubleBracket]"}], ",", 
         "False"}], "]"}]}], "}"}], "/", "1000"}]}]}], ";"}], "\n", 
 RowBox[{
  RowBox[{"d1n48t", "=", 
   RowBox[{"1", "-", 
    RowBox[{
     RowBox[{"{", 
      RowBox[{
       RowBox[{"Count", "[", 
        RowBox[{
         RowBox[{"n48l1", "\[LeftDoubleBracket]", 
          RowBox[{"All", ",", "4"}], "\[RightDoubleBracket]"}], ",", 
         "False"}], "]"}], ",", 
       RowBox[{"Count", "[", 
        RowBox[{
         RowBox[{"n48l2", "\[LeftDoubleBracket]", 
          RowBox[{"All", ",", "4"}], "\[RightDoubleBracket]"}], ",", 
         "False"}], "]"}], ",", 
       RowBox[{"Count", "[", 
        RowBox[{
         RowBox[{"n48l3", "\[LeftDoubleBracket]", 
          RowBox[{"All", ",", "4"}], "\[RightDoubleBracket]"}], ",", 
         "False"}], "]"}], ",", 
       RowBox[{"Count", "[", 
        RowBox[{
         RowBox[{"n48l4", "\[LeftDoubleBracket]", 
          RowBox[{"All", ",", "4"}], "\[RightDoubleBracket]"}], ",", 
         "False"}], "]"}]}], "}"}], "/", "1000"}]}]}], ";"}], "\n", 
 RowBox[{
  RowBox[{"d1n48anova", "=", 
   RowBox[{"1", "-", 
    RowBox[{
     RowBox[{"{", 
      RowBox[{
       RowBox[{"Count", "[", 
        RowBox[{
         RowBox[{"n48l1", "\[LeftDoubleBracket]", 
          RowBox[{"All", ",", "6"}], "\[RightDoubleBracket]"}], ",", 
         "False"}], "]"}], ",", 
       RowBox[{"Count", "[", 
        RowBox[{
         RowBox[{"n48l2", "\[LeftDoubleBracket]", 
          RowBox[{"All", ",", "6"}], "\[RightDoubleBracket]"}], ",", 
         "False"}], "]"}], ",", 
       RowBox[{"Count", "[", 
        RowBox[{
         RowBox[{"n48l3", "\[LeftDoubleBracket]", 
          RowBox[{"All", ",", "6"}], "\[RightDoubleBracket]"}], ",", 
         "False"}], "]"}], ",", 
       RowBox[{"Count", "[", 
        RowBox[{
         RowBox[{"n48l4", "\[LeftDoubleBracket]", 
          RowBox[{"All", ",", "6"}], "\[RightDoubleBracket]"}], ",", 
         "False"}], "]"}]}], "}"}], "/", "1000"}]}]}], ";"}], "\n", 
 RowBox[{
  RowBox[{
   RowBox[{"d1n48anovax", "=", 
    RowBox[{"1", "-", 
     RowBox[{
      RowBox[{"{", 
       RowBox[{
        RowBox[{"Count", "[", 
         RowBox[{
          RowBox[{"n48l1", "\[LeftDoubleBracket]", 
           RowBox[{"All", ",", "8"}], "\[RightDoubleBracket]"}], ",", 
          "False"}], "]"}], ",", 
        RowBox[{"Count", "[", 
         RowBox[{
          RowBox[{"n48l2", "\[LeftDoubleBracket]", 
           RowBox[{"All", ",", "8"}], "\[RightDoubleBracket]"}], ",", 
          "False"}], "]"}], ",", 
        RowBox[{"Count", "[", 
         RowBox[{
          RowBox[{"n48l3", "\[LeftDoubleBracket]", 
           RowBox[{"All", ",", "8"}], "\[RightDoubleBracket]"}], ",", 
          "False"}], "]"}], ",", 
        RowBox[{"Count", "[", 
         RowBox[{
          RowBox[{"n48l4", "\[LeftDoubleBracket]", 
           RowBox[{"All", ",", "8"}], "\[RightDoubleBracket]"}], ",", 
          "False"}], "]"}]}], "}"}], "/", "1000"}]}]}], ";"}], 
  "\n"}], "\[IndentingNewLine]", 
 RowBox[{
  RowBox[{"ndd1n48m2", "=", 
   RowBox[{"Prepend", "[", 
    RowBox[{
     RowBox[{"1", "-", 
      RowBox[{"glmm2n", "\[LeftDoubleBracket]", 
       RowBox[{
        RowBox[{"6", ";;", "8"}], ",", 
        RowBox[{"sn", "+", "1"}]}], "\[RightDoubleBracket]"}]}], ",", 
     "Null"}], " ", "]"}]}], ";"}], "\[IndentingNewLine]", 
 RowBox[{
  RowBox[{"ndd1n48ci", "=", 
   RowBox[{"1", "-", 
    RowBox[{
     RowBox[{"{", 
      RowBox[{
       RowBox[{"Count", "[", 
        RowBox[{
         RowBox[{"ndn48l1", "\[LeftDoubleBracket]", 
          RowBox[{"All", ",", "2"}], "\[RightDoubleBracket]"}], ",", 
         "False"}], "]"}], ",", 
       RowBox[{"Count", "[", 
        RowBox[{
         RowBox[{"ndn48l2", "\[LeftDoubleBracket]", 
          RowBox[{"All", ",", "2"}], "\[RightDoubleBracket]"}], ",", 
         "False"}], "]"}], ",", 
       RowBox[{"Count", "[", 
        RowBox[{
         RowBox[{"ndn48l3", "\[LeftDoubleBracket]", 
          RowBox[{"All", ",", "2"}], "\[RightDoubleBracket]"}], ",", 
         "False"}], "]"}], ",", 
       RowBox[{"Count", "[", 
        RowBox[{
         RowBox[{"ndn48l4", "\[LeftDoubleBracket]", 
          RowBox[{"All", ",", "2"}], "\[RightDoubleBracket]"}], ",", 
         "False"}], "]"}]}], "}"}], "/", "1000"}]}]}], ";"}], "\n", 
 RowBox[{
  RowBox[{"ndd1n48t", "=", 
   RowBox[{"1", "-", 
    RowBox[{
     RowBox[{"{", 
      RowBox[{
       RowBox[{"Count", "[", 
        RowBox[{
         RowBox[{"ndn48l1", "\[LeftDoubleBracket]", 
          RowBox[{"All", ",", "4"}], "\[RightDoubleBracket]"}], ",", 
         "False"}], "]"}], ",", 
       RowBox[{"Count", "[", 
        RowBox[{
         RowBox[{"ndn48l2", "\[LeftDoubleBracket]", 
          RowBox[{"All", ",", "4"}], "\[RightDoubleBracket]"}], ",", 
         "False"}], "]"}], ",", 
       RowBox[{"Count", "[", 
        RowBox[{
         RowBox[{"ndn48l3", "\[LeftDoubleBracket]", 
          RowBox[{"All", ",", "4"}], "\[RightDoubleBracket]"}], ",", 
         "False"}], "]"}], ",", 
       RowBox[{"Count", "[", 
        RowBox[{
         RowBox[{"ndn48l4", "\[LeftDoubleBracket]", 
          RowBox[{"All", ",", "4"}], "\[RightDoubleBracket]"}], ",", 
         "False"}], "]"}]}], "}"}], "/", "1000"}]}]}], ";"}], "\n", 
 RowBox[{
  RowBox[{"ndd1n48anova", "=", 
   RowBox[{"1", "-", 
    RowBox[{
     RowBox[{"{", 
      RowBox[{
       RowBox[{"Count", "[", 
        RowBox[{
         RowBox[{"ndn48l1", "\[LeftDoubleBracket]", 
          RowBox[{"All", ",", "6"}], "\[RightDoubleBracket]"}], ",", 
         "False"}], "]"}], ",", 
       RowBox[{"Count", "[", 
        RowBox[{
         RowBox[{"ndn48l2", "\[LeftDoubleBracket]", 
          RowBox[{"All", ",", "6"}], "\[RightDoubleBracket]"}], ",", 
         "False"}], "]"}], ",", 
       RowBox[{"Count", "[", 
        RowBox[{
         RowBox[{"ndn48l3", "\[LeftDoubleBracket]", 
          RowBox[{"All", ",", "6"}], "\[RightDoubleBracket]"}], ",", 
         "False"}], "]"}], ",", 
       RowBox[{"Count", "[", 
        RowBox[{
         RowBox[{"ndn48l4", "\[LeftDoubleBracket]", 
          RowBox[{"All", ",", "6"}], "\[RightDoubleBracket]"}], ",", 
         "False"}], "]"}]}], "}"}], "/", "1000"}]}]}], ";"}], "\n", 
 RowBox[{
  RowBox[{
   RowBox[{"ndd1n48anovax", "=", 
    RowBox[{"1", "-", 
     RowBox[{
      RowBox[{"{", 
       RowBox[{
        RowBox[{"Count", "[", 
         RowBox[{
          RowBox[{"ndn48l1", "\[LeftDoubleBracket]", 
           RowBox[{"All", ",", "8"}], "\[RightDoubleBracket]"}], ",", 
          "False"}], "]"}], ",", 
        RowBox[{"Count", "[", 
         RowBox[{
          RowBox[{"ndn48l2", "\[LeftDoubleBracket]", 
           RowBox[{"All", ",", "8"}], "\[RightDoubleBracket]"}], ",", 
          "False"}], "]"}], ",", 
        RowBox[{"Count", "[", 
         RowBox[{
          RowBox[{"ndn48l3", "\[LeftDoubleBracket]", 
           RowBox[{"All", ",", "8"}], "\[RightDoubleBracket]"}], ",", 
          "False"}], "]"}], ",", 
        RowBox[{"Count", "[", 
         RowBox[{
          RowBox[{"ndn48l4", "\[LeftDoubleBracket]", 
           RowBox[{"All", ",", "8"}], "\[RightDoubleBracket]"}], ",", 
          "False"}], "]"}]}], "}"}], "/", "1000"}]}]}], ";"}], 
  "\[IndentingNewLine]"}], "\n", 
 RowBox[{
  RowBox[{"p48", "=", 
   RowBox[{"ListLinePlot", "[", 
    RowBox[{
     RowBox[{"{", 
      RowBox[{
       RowBox[{
        RowBox[{"dor", "[", 
         RowBox[{"{", 
          RowBox[{"d1n48m2", ",", "ndd1n48m2"}], "}"}], "]"}], "//.", 
        RowBox[{"1", "\[Rule]", "Null"}]}], ",", 
       RowBox[{"dor", "[", 
        RowBox[{"{", 
         RowBox[{"d1n48ci", ",", "ndd1n48ci"}], "}"}], "]"}], ",", 
       RowBox[{"dor", "[", 
        RowBox[{"{", 
         RowBox[{"d1n48t", ",", "ndd1n48t"}], "}"}], "]"}], ",", 
       RowBox[{"dor", "[", 
        RowBox[{"{", 
         RowBox[{"d1n48anova", ",", "ndd1n48anova"}], "}"}], "]"}], ",", 
       RowBox[{"dor", "[", 
        RowBox[{"{", 
         RowBox[{"d1n48anovax", ",", "ndd1n48anovax"}], "}"}], "]"}]}], "}"}],
      ",", 
     RowBox[{"ScalingFunctions", "\[Rule]", "\"\<Log\>\""}], ",", 
     RowBox[{"Frame", "->", "True"}], ",", 
     RowBox[{"AspectRatio", "\[Rule]", "1"}], ",", 
     RowBox[{"PlotRange", "\[Rule]", 
      RowBox[{"{", 
       RowBox[{
        RowBox[{"{", 
         RowBox[{"0.5", ",", "4.5"}], "}"}], ",", 
        RowBox[{"{", 
         RowBox[{"0.1", ",", "1000"}], "}"}]}], "}"}]}], ",", 
     RowBox[{"FrameTicks", "\[Rule]", 
      RowBox[{"{", 
       RowBox[{
        RowBox[{"{", 
         RowBox[{
          RowBox[{"{", 
           RowBox[{
           "0.01", ",", "0.1", ",", "1", ",", "10", ",", "100", ",", "1000"}],
            "}"}], ",", "None"}], "}"}], ",", 
        RowBox[{"{", 
         RowBox[{
          RowBox[{"{", 
           RowBox[{"1", ",", "2", ",", "3", ",", "4"}], "}"}], ",", "None"}], 
         "}"}]}], "}"}]}], ",", 
     RowBox[{"FrameTicksStyle", "\[Rule]", 
      RowBox[{"Directive", "[", 
       RowBox[{"Black", ",", "20"}], "]"}]}]}], "]"}]}], ";"}], "\n", 
 RowBox[{"cgodd1", "=", 
  RowBox[{"GraphicsGrid", "[", 
   RowBox[{
    RowBox[{"{", 
     RowBox[{"{", 
      RowBox[{"p12", ",", "p24", ",", "p48"}], "}"}], "}"}], ",", 
    RowBox[{"ImageSize", "\[Rule]", "800"}]}], "]"}]}]}], "Input",
 CellChangeTimes->{{3.6955563365898876`*^9, 3.695556368537837*^9}, 
   3.695556600372147*^9, {3.6955572730712905`*^9, 3.695557371251172*^9}, {
   3.6955574434546747`*^9, 3.6955575153174257`*^9}, {3.695557742568081*^9, 
   3.695557764417324*^9}, {3.695557816061514*^9, 3.695557818506381*^9}, {
   3.6955578957690983`*^9, 3.695557900646807*^9}, {3.695557943266445*^9, 
   3.695558062785869*^9}, 3.695559053622528*^9, {3.6955591494283657`*^9, 
   3.6955591505185614`*^9}, {3.6955591805352173`*^9, 3.695559188809338*^9}, {
   3.695559885690979*^9, 3.6955600250511723`*^9}, {3.69556016892956*^9, 
   3.6955602108181725`*^9}, {3.695560265157398*^9, 3.6955602696757345`*^9}, 
   3.6955606540812054`*^9, {3.6956217787157183`*^9, 3.6956218115432224`*^9}, {
   3.69562187486699*^9, 3.69562192165197*^9}, 3.695964106747998*^9, {
   3.695965134265935*^9, 3.695965160239871*^9}, {3.6959653472095704`*^9, 
   3.6959653729731894`*^9}, {3.695965515664241*^9, 3.6959655225129294`*^9}}],

Cell[BoxData[
 GraphicsBox[{{}, {InsetBox[
     GraphicsBox[{{}, {{}, {}, 
        {RGBColor[0.368417, 0.506779, 0.709798], PointSize[
         0.019444444444444445`], AbsoluteThickness[1.6], 
         LineBox[{{2., 1.9001597241592847`}, {3., 1.4493462750666737`}}]}, 
        {RGBColor[0.880722, 0.611041, 0.142051], PointSize[
         0.019444444444444445`], AbsoluteThickness[1.6], 
         LineBox[{{1., 2.1384114372379694`}, {2., 2.1882282650995077`}, {3., 
          1.5840055989618413`}}]}, 
        {RGBColor[0.560181, 0.691569, 0.194885], PointSize[
         0.019444444444444445`], AbsoluteThickness[1.6], 
         LineBox[{{1., 2.196578373759613}, {2., 2.210049860897496}, {3., 
          1.5804787375161233`}}]}, 
        {RGBColor[0.922526, 0.385626, 0.209179], PointSize[
         0.019444444444444445`], AbsoluteThickness[1.6], 
         LineBox[{{1., 2.1888475649981713`}, {2., 2.0363081708622603`}, {3., 
          1.4517969342766488`}}]}, 
        {RGBColor[0.528488, 0.470624, 0.701351], PointSize[
         0.019444444444444445`], AbsoluteThickness[1.6], 
         LineBox[{{1., 2.1888475649981713`}, {2., 1.938545570793105}, {3., 
          1.6333261276087958`}}]}}, {}, {}, {{}, {}}},
      AspectRatio->1,
      Axes->{True, True},
      AxesLabel->{None, None},
      AxesOrigin->{0.515, -2.3025850929940455`},
      DisplayFunction->Identity,
      Frame->{{True, True}, {True, True}},
      FrameLabel->{{None, None}, {None, None}},
      FrameTicks->{{{{-2.3025850929940455`, 
           FormBox["0.1`", TraditionalForm]}, {-2.3025850929940455`, 
           FormBox["0.1`", TraditionalForm]}, {0, 
           FormBox["1", TraditionalForm]}, {
           NCache[
            Log[10], 2.302585092994046], 
           FormBox["10", TraditionalForm]}, {
           NCache[
            Log[100], 4.605170185988092], 
           FormBox["100", TraditionalForm]}, {
           NCache[
            Log[1000], 6.907755278982137], 
           FormBox["1000", TraditionalForm]}}, {}}, {{{1, 
           FormBox["1", TraditionalForm]}, {2, 
           FormBox["2", TraditionalForm]}, {3, 
           FormBox["3", TraditionalForm]}, {4, 
           FormBox["4", TraditionalForm]}}, None}},
      FrameTicksStyle->Directive[
        GrayLevel[0], 20],
      GridLines->{None, None},
      GridLinesStyle->Directive[
        GrayLevel[0.5, 0.4]],
      ImagePadding->All,
      Method->{"CoordinatesToolOptions" -> {"DisplayFunction" -> ({
            (Part[{{Identity, Identity}, {Log, Exp}}, 1, 2][#]& )[
             Part[#, 1]], 
            (Part[{{Identity, Identity}, {Log, Exp}}, 2, 2][#]& )[
             Part[#, 2]]}& ), "CopiedValueFunction" -> ({
            (Part[{{Identity, Identity}, {Log, Exp}}, 1, 2][#]& )[
             Part[#, 1]], 
            (Part[{{Identity, Identity}, {Log, Exp}}, 2, 2][#]& )[
             Part[#, 2]]}& )}},
      PlotRange->NCache[{{0.5, 3.5}, {-2.3025850929940455`, 
          Log[1000]}}, {{0.5, 3.5}, {-2.3025850929940455`, 
        6.907755278982137}}],
      PlotRangeClipping->True,
      PlotRangePadding->{{0, 0}, {0, 0}},
      Ticks->{Automatic, Quiet[
         Charting`ScaledTicks[{Log, Exp}][#, #2, {6, 6}]]& }], {193.5, -189.},
      ImageScaled[{0.5, 0.5}], {360., 360.}], InsetBox[
     GraphicsBox[{{}, {{}, {}, 
        {RGBColor[0.368417, 0.506779, 0.709798], PointSize[
         0.019444444444444445`], AbsoluteThickness[1.6], 
         LineBox[{{2., 2.29092044111334}, {3., 2.243908605687288}, {4., 
          1.836614457610803}}]}, 
        {RGBColor[0.880722, 0.611041, 0.142051], PointSize[
         0.019444444444444445`], AbsoluteThickness[1.6], 
         LineBox[{{1., 2.7059315562419246`}, {2., 2.436009642304187}, {3., 
          2.45036113801559}, {4., 1.9531087404288425`}}]}, 
        {RGBColor[0.560181, 0.691569, 0.194885], PointSize[
         0.019444444444444445`], AbsoluteThickness[1.6], 
         LineBox[{{1., 2.7230291811789535`}, {2., 2.4286147078144698`}, {3., 
          2.4611130181709187`}, {4., 1.947695128246809}}]}, 
        {RGBColor[0.922526, 0.385626, 0.209179], PointSize[
         0.019444444444444445`], AbsoluteThickness[1.6], 
         LineBox[{{1., 2.7471281846457223`}, {2., 2.275358854374492}, {3., 
          2.2119219620583834`}, {4., 1.862866506407342}}]}, 
        {RGBColor[0.528488, 0.470624, 0.701351], PointSize[
         0.019444444444444445`], AbsoluteThickness[1.6], 
         LineBox[{{1., 2.7471281846457223`}, {2., 2.210432316503997}, {3., 
          2.3364167121545756`}, {4., 
          1.8160216709976116`}}]}}, {}, {}, {{}, {}}},
      AspectRatio->1,
      Axes->{True, True},
      AxesLabel->{None, None},
      AxesOrigin->{0.52, -2.3025850929940455`},
      DisplayFunction->Identity,
      Frame->{{True, True}, {True, True}},
      FrameLabel->{{None, None}, {None, None}},
      FrameTicks->{{{{-2.3025850929940455`, 
           FormBox["0.1`", TraditionalForm]}, {-2.3025850929940455`, 
           FormBox["0.1`", TraditionalForm]}, {0, 
           FormBox["1", TraditionalForm]}, {
           NCache[
            Log[10], 2.302585092994046], 
           FormBox["10", TraditionalForm]}, {
           NCache[
            Log[100], 4.605170185988092], 
           FormBox["100", TraditionalForm]}, {
           NCache[
            Log[1000], 6.907755278982137], 
           FormBox["1000", TraditionalForm]}}, {}}, {{{1, 
           FormBox["1", TraditionalForm]}, {2, 
           FormBox["2", TraditionalForm]}, {3, 
           FormBox["3", TraditionalForm]}, {4, 
           FormBox["4", TraditionalForm]}}, None}},
      FrameTicksStyle->Directive[
        GrayLevel[0], 20],
      GridLines->{None, None},
      GridLinesStyle->Directive[
        GrayLevel[0.5, 0.4]],
      ImagePadding->All,
      Method->{"CoordinatesToolOptions" -> {"DisplayFunction" -> ({
            (Part[{{Identity, Identity}, {Log, Exp}}, 1, 2][#]& )[
             Part[#, 1]], 
            (Part[{{Identity, Identity}, {Log, Exp}}, 2, 2][#]& )[
             Part[#, 2]]}& ), "CopiedValueFunction" -> ({
            (Part[{{Identity, Identity}, {Log, Exp}}, 1, 2][#]& )[
             Part[#, 1]], 
            (Part[{{Identity, Identity}, {Log, Exp}}, 2, 2][#]& )[
             Part[#, 2]]}& )}},
      PlotRange->NCache[{{0.5, 4.5}, {-2.3025850929940455`, 
          Log[1000]}}, {{0.5, 4.5}, {-2.3025850929940455`, 
        6.907755278982137}}],
      PlotRangeClipping->True,
      PlotRangePadding->{{0, 0}, {0, 0}},
      Ticks->{Automatic, Quiet[
         Charting`ScaledTicks[{Log, Exp}][#, #2, {6, 6}]]& }], {580.5, -189.},
      ImageScaled[{0.5, 0.5}], {360., 360.}], InsetBox[
     GraphicsBox[{{}, {{}, {}, 
        {RGBColor[0.368417, 0.506779, 0.709798], PointSize[
         0.019444444444444445`], AbsoluteThickness[1.6], 
         LineBox[{{2., 3.2312720507301247`}, {3., 2.819489274842968}, {4., 
          2.569156819001488}}]}, 
        {RGBColor[0.880722, 0.611041, 0.142051], PointSize[
         0.019444444444444445`], AbsoluteThickness[1.6], 
         LineBox[{{1., 3.571419341172735}, {2., 3.362803650942798}, {3., 
          3.07477294924567}, {4., 2.8092683042589863`}}]}, 
        {RGBColor[0.560181, 0.691569, 0.194885], PointSize[
         0.019444444444444445`], AbsoluteThickness[1.6], 
         LineBox[{{1., 3.5627281687870362`}, {2., 3.3588034535994673`}, {3., 
          2.9956579489785358`}, {4., 2.7558938436676113`}}]}, 
        {RGBColor[0.922526, 0.385626, 0.209179], PointSize[
         0.019444444444444445`], AbsoluteThickness[1.6], 
         LineBox[{{1., 3.571419341172735}, {2., 3.2272616182444747`}, {3., 
          2.803438854043539}, {4., 2.5889054761478416`}}]}, 
        {RGBColor[0.528488, 0.470624, 0.701351], PointSize[
         0.019444444444444445`], AbsoluteThickness[1.6], 
         LineBox[{{1., 3.571419341172735}, {2., 3.200419092284653}, {3., 
          2.851851784928348}, {4., 2.5791093840022183`}}]}}, {}, {}, {{}, {}}},
      AspectRatio->1,
      Axes->{True, True},
      AxesLabel->{None, None},
      AxesOrigin->{0.52, -2.3025850929940455`},
      DisplayFunction->Identity,
      Frame->{{True, True}, {True, True}},
      FrameLabel->{{None, None}, {None, None}},
      FrameTicks->{{{{-4.605170185988091, 
           FormBox["0.01`", TraditionalForm]}, {-2.3025850929940455`, 
           FormBox["0.1`", TraditionalForm]}, {0, 
           FormBox["1", TraditionalForm]}, {
           NCache[
            Log[10], 2.302585092994046], 
           FormBox["10", TraditionalForm]}, {
           NCache[
            Log[100], 4.605170185988092], 
           FormBox["100", TraditionalForm]}, {
           NCache[
            Log[1000], 6.907755278982137], 
           FormBox["1000", TraditionalForm]}}, {}}, {{{1, 
           FormBox["1", TraditionalForm]}, {2, 
           FormBox["2", TraditionalForm]}, {3, 
           FormBox["3", TraditionalForm]}, {4, 
           FormBox["4", TraditionalForm]}}, None}},
      FrameTicksStyle->Directive[
        GrayLevel[0], 20],
      GridLines->{None, None},
      GridLinesStyle->Directive[
        GrayLevel[0.5, 0.4]],
      ImagePadding->All,
      Method->{"CoordinatesToolOptions" -> {"DisplayFunction" -> ({
            (Part[{{Identity, Identity}, {Log, Exp}}, 1, 2][#]& )[
             Part[#, 1]], 
            (Part[{{Identity, Identity}, {Log, Exp}}, 2, 2][#]& )[
             Part[#, 2]]}& ), "CopiedValueFunction" -> ({
            (Part[{{Identity, Identity}, {Log, Exp}}, 1, 2][#]& )[
             Part[#, 1]], 
            (Part[{{Identity, Identity}, {Log, Exp}}, 2, 2][#]& )[
             Part[#, 2]]}& )}},
      PlotRange->NCache[{{0.5, 4.5}, {-2.3025850929940455`, 
          Log[1000]}}, {{0.5, 4.5}, {-2.3025850929940455`, 
        6.907755278982137}}],
      PlotRangeClipping->True,
      PlotRangePadding->{{0, 0}, {0, 0}},
      Ticks->{Automatic, Quiet[
         Charting`ScaledTicks[{Log, Exp}][#, #2, {6, 6}]]& }], {967.5, -189.},
      ImageScaled[{0.5, 0.5}], {360., 360.}]}, {}},
  ContentSelectable->True,
  ImageSize->800,
  PlotRangePadding->{6, 5}]], "Output",
 CellChangeTimes->{
  3.6955566074901156`*^9, 3.695559069500623*^9, 3.695559152083661*^9, 
   3.6955591897054815`*^9, {3.6955600013706865`*^9, 3.695560025945402*^9}, 
   3.695560212117782*^9, 3.695621813659351*^9, {3.6956218759125853`*^9, 
   3.6956219226074457`*^9}, 3.6959638821982255`*^9, 3.6959651682139688`*^9, {
   3.695965347914791*^9, 3.695965373993697*^9}, {3.6959655004161453`*^9, 
   3.695965523398364*^9}}]
}, Open  ]],

Cell["\<\
Lines: blue: GLMM: treatment+(1 | lab), violet: ANOVA x+y+xy, red: ANOVA x+y, \
green: pooled t-test, yellow: CI95%\
\>", "Text",
 CellChangeTimes->{{3.695622484932328*^9, 3.6956225929348946`*^9}}]
}, Open  ]]
}, Open  ]]
}, Open  ]],

Cell[CellGroupData[{

Cell["4. Power ", "Section",
 CellChangeTimes->{{3.720954302640359*^9, 3.720954304481159*^9}, {
   3.7209571657791595`*^9, 3.720957166590359*^9}, 3.720957224402959*^9, 
   3.7222320418372307`*^9}],

Cell[BoxData[
 RowBox[{
  RowBox[{"trueesh", "=", "0.4781"}], ";"}]], "Input",
 CellChangeTimes->{3.720954626145959*^9}],

Cell[BoxData[
 RowBox[{
  RowBox[{"trueeslist", "=", 
   RowBox[{"{", 
    RowBox[{
    "0.1978", ",", "0.4602", ",", "0.3896", ",", "0.4749", ",", "0.3446", ",", 
     RowBox[{"-", "0.5174"}], ",", "0.3593", ",", "0.2454", ",", "0.3575", 
     ",", "0.5117", ",", 
     RowBox[{"-", "0.3035"}], ",", "0.1913"}], "}"}]}], ";"}]], "Input"],

Cell[BoxData[
 RowBox[{"originalpower", "=", 
  RowBox[{"Table", "[", 
   RowBox[{
    RowBox[{"power", "[", 
     RowBox[{"{", 
      RowBox[{
       RowBox[{"Mean", "[", 
        RowBox[{
         RowBox[{"data", "\[LeftDoubleBracket]", 
          RowBox[{"All", ",", "4"}], "\[RightDoubleBracket]"}], "/", 
         RowBox[{"data", "\[LeftDoubleBracket]", 
          RowBox[{"All", ",", "4"}], "\[RightDoubleBracket]"}]}], "]"}], ",", 
       RowBox[{"Mean", "[", 
        RowBox[{
         RowBox[{"data", "\[LeftDoubleBracket]", 
          RowBox[{"All", ",", "5"}], "\[RightDoubleBracket]"}], "/", 
         RowBox[{"data", "\[LeftDoubleBracket]", 
          RowBox[{"All", ",", "4"}], "\[RightDoubleBracket]"}]}], "]"}], ",", 
       RowBox[{"Mean", "[", 
        RowBox[{
         RowBox[{"data", "\[LeftDoubleBracket]", 
          RowBox[{"All", ",", "6"}], "\[RightDoubleBracket]"}], "/", 
         RowBox[{"data", "\[LeftDoubleBracket]", 
          RowBox[{"All", ",", "4"}], "\[RightDoubleBracket]"}]}], "]"}], ",", 
       RowBox[{"Mean", "[", 
        RowBox[{
         RowBox[{"data", "\[LeftDoubleBracket]", 
          RowBox[{"All", ",", "7"}], "\[RightDoubleBracket]"}], "/", 
         RowBox[{"data", "\[LeftDoubleBracket]", 
          RowBox[{"All", ",", "4"}], "\[RightDoubleBracket]"}]}], "]"}], ",", 
       RowBox[{"data", "\[LeftDoubleBracket]", 
        RowBox[{"i", ",", "2"}], "\[RightDoubleBracket]"}], ",", 
       RowBox[{"data", "\[LeftDoubleBracket]", 
        RowBox[{"i", ",", "3"}], "\[RightDoubleBracket]"}]}], "}"}], "]"}], 
    ",", 
    RowBox[{"{", 
     RowBox[{"i", ",", "nos"}], "}"}]}], "]"}]}]], "Input",
 CellChangeTimes->{{3.720954740139159*^9, 3.720954804337159*^9}, {
  3.720954844399959*^9, 3.720954888832759*^9}, {3.7209550366975594`*^9, 
  3.720955049241959*^9}, {3.720956052277359*^9, 3.7209560769097595`*^9}, {
  3.722231869228831*^9, 3.722231880398431*^9}}],

Cell[BoxData[
 RowBox[{"powers12", "=", 
  RowBox[{"Table", "[", 
   RowBox[{
    RowBox[{"power", "[", 
     RowBox[{"{", 
      RowBox[{
       RowBox[{"data", "\[LeftDoubleBracket]", 
        RowBox[{"i", ",", "4"}], "\[RightDoubleBracket]"}], ",", 
       RowBox[{"data", "\[LeftDoubleBracket]", 
        RowBox[{"i", ",", "5"}], "\[RightDoubleBracket]"}], ",", 
       RowBox[{"data", "\[LeftDoubleBracket]", 
        RowBox[{"i", ",", "6"}], "\[RightDoubleBracket]"}], ",", 
       RowBox[{"data", "\[LeftDoubleBracket]", 
        RowBox[{"i", ",", "7"}], "\[RightDoubleBracket]"}], ",", "12", ",", 
       "12"}], "}"}], "]"}], ",", 
    RowBox[{"{", 
     RowBox[{"i", ",", "nos"}], "}"}]}], "]"}]}]], "Input",
 CellChangeTimes->{{3.6963292807167263`*^9, 3.6963293867632523`*^9}, {
  3.6963295529118795`*^9, 3.6963296049145794`*^9}, {3.6963301506055555`*^9, 
  3.69633017021115*^9}, {3.722229982209731*^9, 3.7222299823813305`*^9}, {
  3.7222318887444305`*^9, 3.722231907294831*^9}}],

Cell[BoxData[
 RowBox[{"powers24", "=", 
  RowBox[{"Table", "[", 
   RowBox[{
    RowBox[{"power", "[", 
     RowBox[{"{", 
      RowBox[{
       RowBox[{"data", "\[LeftDoubleBracket]", 
        RowBox[{"i", ",", "4"}], "\[RightDoubleBracket]"}], ",", 
       RowBox[{"data", "\[LeftDoubleBracket]", 
        RowBox[{"i", ",", "5"}], "\[RightDoubleBracket]"}], ",", 
       RowBox[{"data", "\[LeftDoubleBracket]", 
        RowBox[{"i", ",", "6"}], "\[RightDoubleBracket]"}], ",", 
       RowBox[{"data", "\[LeftDoubleBracket]", 
        RowBox[{"i", ",", "7"}], "\[RightDoubleBracket]"}], ",", "24", ",", 
       "24"}], "}"}], "]"}], ",", 
    RowBox[{"{", 
     RowBox[{"i", ",", "nos"}], "}"}]}], "]"}]}]], "Input",
 CellChangeTimes->{{3.6963292807167263`*^9, 3.6963293867632523`*^9}, {
  3.6963295529118795`*^9, 3.6963296049145794`*^9}, {3.6963301506055555`*^9, 
  3.69633017021115*^9}, {3.6963302082481565`*^9, 3.696330211089655*^9}, {
  3.722229984768131*^9, 3.722229985095731*^9}, {3.722231893174831*^9, 
  3.7222319086988306`*^9}}],

Cell[BoxData[
 RowBox[{"powers48", "=", 
  RowBox[{"Table", "[", 
   RowBox[{
    RowBox[{"power", "[", 
     RowBox[{"{", 
      RowBox[{
       RowBox[{"data", "\[LeftDoubleBracket]", 
        RowBox[{"i", ",", "4"}], "\[RightDoubleBracket]"}], ",", 
       RowBox[{"data", "\[LeftDoubleBracket]", 
        RowBox[{"i", ",", "5"}], "\[RightDoubleBracket]"}], ",", 
       RowBox[{"data", "\[LeftDoubleBracket]", 
        RowBox[{"i", ",", "6"}], "\[RightDoubleBracket]"}], ",", 
       RowBox[{"data", "\[LeftDoubleBracket]", 
        RowBox[{"i", ",", "7"}], "\[RightDoubleBracket]"}], ",", "48", ",", 
       "48"}], "}"}], "]"}], ",", 
    RowBox[{"{", 
     RowBox[{"i", ",", "nos"}], "}"}]}], "]"}]}]], "Input",
 CellChangeTimes->{{3.6963292807167263`*^9, 3.6963293867632523`*^9}, {
  3.6963295529118795`*^9, 3.6963296049145794`*^9}, {3.6963301506055555`*^9, 
  3.69633017021115*^9}, {3.6963302228110046`*^9, 3.696330226167676*^9}, {
  3.7222299872017307`*^9, 3.722229987934931*^9}, {3.7222318942824306`*^9, 
  3.7222319100092306`*^9}}]
}, Open  ]]
},
WindowSize->{943, 1128},
WindowMargins->{{446, Automatic}, {Automatic, 99}},
PrintingCopies->1,
PrintingPageRange->{32000, 32000},
PrintingOptions->{"Magnification"->1.,
"PaperOrientation"->"Portrait",
"PaperSize"->{595.1999999999999, 841.8}},
FrontEndVersion->"10.2 for Microsoft Windows (64-bit) (July 29, 2015)",
StyleDefinitions->"Default.nb"
]
(* End of Notebook Content *)

(* Internal cache information *)
(*CellTagsOutline
CellTagsIndex->{}
*)
(*CellTagsIndex
CellTagsIndex->{}
*)
(*NotebookFileOutline
Notebook[{
Cell[CellGroupData[{
Cell[422, 15, 103, 1, 70, "Section"],
Cell[528, 18, 71, 1, 31, "Input"],
Cell[CellGroupData[{
Cell[624, 23, 101, 1, 49, "Subsection"],
Cell[728, 26, 411, 9, 31, "Input"],
Cell[1142, 37, 13826, 330, 752, "Input"],
Cell[14971, 369, 15335, 364, 792, "Input"],
Cell[30309, 735, 1579, 43, 172, "Input"],
Cell[31891, 780, 440, 14, 31, "Input"],
Cell[32334, 796, 2299, 58, 52, "Input"],
Cell[34636, 856, 5560, 133, 232, "Input"],
Cell[40199, 991, 919, 26, 31, "Input"],
Cell[41121, 1019, 753, 21, 31, "Input"],
Cell[41877, 1042, 627, 14, 31, "Input"],
Cell[42507, 1058, 3355, 79, 112, "Input"],
Cell[45865, 1139, 3448, 81, 112, "Input"],
Cell[49316, 1222, 3717, 85, 112, "Input"],
Cell[53036, 1309, 1240, 31, 92, "Input"],
Cell[54279, 1342, 2236, 60, 152, "Input"]
}, Open  ]]
}, Open  ]],
Cell[CellGroupData[{
Cell[56564, 1408, 224, 3, 70, "Section"],
Cell[56791, 1413, 547, 12, 30, "Text"],
Cell[57341, 1427, 182, 3, 31, "Input"]
}, Open  ]],
Cell[CellGroupData[{
Cell[57560, 1435, 256, 3, 70, "Section"],
Cell[CellGroupData[{
Cell[57841, 1442, 203, 3, 49, "Subsection"],
Cell[58047, 1447, 293, 5, 31, "Input"],
Cell[58343, 1454, 627, 13, 31, "Input"],
Cell[58973, 1469, 1934, 39, 52, "Input"],
Cell[60910, 1510, 2388, 57, 31, "Input"],
Cell[63301, 1569, 251, 5, 30, "Text"],
Cell[63555, 1576, 1779, 46, 132, "Input"],
Cell[65337, 1624, 1386, 24, 31, "Input"],
Cell[66726, 1650, 2448, 57, 31, "Input"],
Cell[69177, 1709, 302, 6, 30, "Text"],
Cell[69482, 1717, 1805, 46, 132, "Input"]
}, Open  ]],
Cell[CellGroupData[{
Cell[71324, 1768, 95, 1, 49, "Subsection"],
Cell[71422, 1771, 1713, 46, 132, "Input"]
}, Open  ]],
Cell[CellGroupData[{
Cell[73172, 1822, 254, 3, 49, "Subsection"],
Cell[73429, 1827, 4187, 104, 252, "Input"],
Cell[77619, 1933, 1478, 40, 72, "Input"],
Cell[79100, 1975, 392, 10, 31, "Input"],
Cell[79495, 1987, 620, 17, 72, "Input"],
Cell[80118, 2006, 436, 11, 31, "Input"],
Cell[80557, 2019, 1730, 45, 72, "Input"],
Cell[82290, 2066, 401, 10, 31, "Input"]
}, Open  ]],
Cell[CellGroupData[{
Cell[82728, 2081, 187, 2, 49, "Subsection"],
Cell[82918, 2085, 4387, 107, 232, "Input"],
Cell[87308, 2194, 1786, 44, 72, "Input"],
Cell[89097, 2240, 1223, 30, 31, "Input"],
Cell[90323, 2272, 1275, 35, 31, "Input"],
Cell[91601, 2309, 1278, 35, 31, "Input"],
Cell[92882, 2346, 244, 6, 31, "Input"]
}, Open  ]],
Cell[CellGroupData[{
Cell[93163, 2357, 144, 2, 49, "Subsection"],
Cell[93310, 2361, 3791, 94, 232, "Input"],
Cell[97104, 2457, 322, 7, 31, "Input"],
Cell[97429, 2466, 336, 8, 31, "Input"],
Cell[97768, 2476, 337, 8, 31, "Input"]
}, Open  ]]
}, Open  ]],
Cell[CellGroupData[{
Cell[98154, 2490, 167, 2, 70, "Section"],
Cell[CellGroupData[{
Cell[98346, 2496, 166, 2, 49, "Subsection"],
Cell[98515, 2500, 1219, 33, 52, "Input"],
Cell[CellGroupData[{
Cell[99759, 2537, 151, 2, 39, "Subsubsection"],
Cell[CellGroupData[{
Cell[99935, 2543, 16952, 486, 712, "Input"],
Cell[116890, 3031, 7989, 164, 289, "Output"]
}, Open  ]],
Cell[124894, 3198, 207, 4, 30, "Text"]
}, Open  ]]
}, Open  ]],
Cell[CellGroupData[{
Cell[125150, 3208, 170, 2, 49, "Subsection"],
Cell[125323, 3212, 1147, 32, 52, "Input"],
Cell[126473, 3246, 1201, 33, 52, "Input"],
Cell[CellGroupData[{
Cell[127699, 3283, 151, 2, 39, "Subsubsection"],
Cell[CellGroupData[{
Cell[127875, 3289, 35195, 971, 1432, "Input"],
Cell[163073, 4262, 10458, 215, 289, "Output"]
}, Open  ]],
Cell[173546, 4480, 207, 4, 30, "Text"]
}, Open  ]]
}, Open  ]]
}, Open  ]],
Cell[CellGroupData[{
Cell[173814, 4491, 196, 3, 70, "Section"],
Cell[174013, 4496, 120, 3, 31, "Input"],
Cell[174136, 4501, 338, 8, 31, "Input"],
Cell[174477, 4511, 1913, 41, 31, "Input"],
Cell[176393, 4554, 990, 21, 31, "Input"],
Cell[177386, 4577, 1039, 22, 31, "Input"],
Cell[178428, 4601, 1043, 22, 31, "Input"]
}, Open  ]]
}
]
*)
