# Supplementary material for: Reproducibility of preclinical animal research improves with heterogeneity of study samples
Source: PLoS Biol. 2018 Feb 22;16(2):e2003693. doi: 10.1371/journal.pbio.2003693 (PMC5823461; doi:10.1371/journal.pbio.2003693)
Supplement: S1 Data — CAMARADES, Collaborative Approach to Meta-Analysis and Review of Animal Data from Experimental Studies. (CSV) [file pbio.2003693.s004.csv]

Pub ID	Number in Control Group	Number in Treatment Group	Outcome in Control Group	Outcome in Treatment Group	Calculated SD (Control)	Calculated SD (Treatment)	Intervention
12	4	4	32.8	14.5	16.8	24.4	Hypothermia
19	16	18	81.7	33.4	15.2	7.3	Hypothermia
11	14	14	50.9	15.8	12.1	13.3	Hypothermia
55	6	6	77.5	18	57.31805998	17.63632615	Hypothermia
6	7	7	254.4	202.7	24.60548719	9.260129589	Hypothermia
78	6	10	142	56	44	64	Hypothermia
35	17	12	127	89	14.1	13.9	Hypothermia
57	11	12	32	9.2	29.84962311	17.32050808	Hypothermia
36	15	16	67.5	35.8	17.2	18.8	Hypothermia
9	8	8	54.2	43.4	5.374011537	25.45584412	Hypothermia
30	12	12	20.21	6.59	2.62	2.44	Hypothermia
80	16	14	37.3	13.7	27.2	7.7	Hypothermia
10	6	6	197	158	21.2	27.8	Hypothermia
26	6	8	32	7.5	15.7	4.9	Hypothermia
33	6	6	57	46.5	7.1	7	Hypothermia
13	6	6	300	262	40.9	19.9	Hypothermia
64	8	8	47.2	16	33.4	15.6	Hypothermia
38	7	7	396	198	21.3	30.4	Hypothermia
46	6	6	128.1	82	6.67	5.09	Hypothermia
24	18	12	215.4	159.3	23.8	21.9	Hypothermia
3	15	10	236.3	99.6	94.3	71.2	Hypothermia
56	6	6	126.8	115.4	41	23.5	Hypothermia
90	5	5	199.5	29.6	25.8	2.2	Hypothermia
61	8	8	184	128	25.45584412	45.254834	Hypothermia
89	8	8	22	6	6	7	Hypothermia
88	8	8	410.81	210.46	89.43	40.53	Hypothermia
41	7	11	38	22	17	13	Hypothermia
17	6	6	96.94	54.12	24.83782599	24.81333109	Hypothermia
45	7	7	42.7	10	7	1	Hypothermia
2	10	10	293.9	271.4	39.5	46.1	Hypothermia
20	20	21	160	99	68	40	Hypothermia
60	5	5	193.2	40.9	77.81516562	39.3547964	Hypothermia
44	10	10	70.2	25.9	17.4	12.3	Hypothermia
18	10	9	32	27.5	10.11928851	8.7	Hypothermia
48	10	10	16.6	1.4	3.9	2	Hypothermia
70	7	13	16.82	15.51	9.260129589	8.436989985	Hypothermia
28	10	15	41.4	12.4	36.04996533	27.88548009	Hypothermia
16	10	10	101.6	44.8	22.6	25.2	Hypothermia
52	12	14	20.8	19.7	3.8	4.7	Hypothermia
21	6	6	192	124	45	43	Hypothermia
25	12	16	119	14	59.4	17	Hypothermia
68	9	9	160	21.3	11.4	4.6	Hypothermia
29	10	10	347	158	173.9252713	104.3551628	Hypothermia
51	6	6	288.9	250	21.80045871	57.07311101	Hypothermia
23	8	8	28	8	12	6	Hypothermia
86	15	15	168.24	66.15	44.21	24.22	Hypothermia
40	10	10	22.4	7.7	15.1	9.7	Hypothermia
87	5	5	38	24	4	3	Hypothermia
34	10	10	72.9	26.2	16.8	11.9	Hypothermia
31	10	10	72	34	5.2	7.7	Hypothermia
289	8	10	19.5	24	3	3.5	tPA
290	15	10	98.7	111.6	56.93285519	58.18590895	tPA
295	6	6	174	135	41.64132563	34.2928564	tPA
296	8	8	61	39	20	22	tPA
298	5	5	45	23	10	12	tPA
299	8	9	61	39	19.79898987	24	tPA
303	9	9	51.5	58	21	18	tPA
305	6	17	253	81	159	72	tPA
308	6	9	5.1	8.7	2.4	3.7	tPA
309	4	6	27.5	79	8	12.24744871	tPA
310	9	9	39.4	37.9	6.1	7.4	tPA
311	10	12	38.8	19.9	13.3	12.3	tPA
321	12	12	27	32	20.78460969	31.17691454	tPA
322	8	8	51	24	25.45584412	19.79898987	tPA
325	15	9	43	20	54.22176685	33	tPA
327	7	4	51	16	23	15	tPA
328	6	6	43	20	14	11	tPA
329	8	10	164	115	93.33809512	186.5743819	tPA
330	7	8	201.5	174.2	255.8441518	71.84204897	tPA
337	10	9	22.98	20.05	6.34	6.05	tPA
344	14	15	108.3	45.6	99.52808649	85.98023029	tPA
351	8	8	26	29.5	8	8	tPA
353	10	6	215.3	255.7	80.32185257	124.6790279	tPA
355	9	9	48.3	42.8	22.4	12.4	tPA
356	8	8	580.3	471.3	136.8	130.6	tPA
357	10	10	244	88	69	83	tPA
366	7	16	16.91	7.09	8.175371551	3.64	tPA
368	8	9	42.4	20.7	5.6	3.3	tPA
371	8	8	194.6	64.4	143.1184125	71.55920626	tPA
376	7	8	228	163	116.4130577	110.3086579	tPA
379	25	26	359	220	195	158.0696049	tPA
386	8	8	10.9	15.2	3.2	10.1	tPA
390	8	6	169.8	96.2	51.3	40.6	tPA
391	6	6	22	21	3.1	3.6	tPA
392	14	14	29	32	10	5	tPA
393	11	11	27	13	10.5	6	tPA
395	10	8	35.6	39	10.2	5.8	tPA
396	11	11	31.6	15.7	14.7	8.7	tPA
397	10	10	28.1	19.8	14.54647724	9.486832981	tPA
401	16	12	51.5	38.5	20	13.85640646	tPA
403	9	7	27	33.5	3	10.58300524	tPA
426	16	16	29.5	21	5	3.5	tPA
8016	14	10	56.6	45.86	14.40538094	7.431352501	tPA
8023	15	20	98.7	103.3	56.93285519	54.56005865	tPA
8041	10	12	38.8	19.9	13.3	12.3	tPA
8042	10	9	38.8	23.1	42.05829288	28.8	tPA
8043	7	7	49.2	47.3	7.6	9.2	tPA
8044	6	6	284.8	186.1	217.3677198	179.9150216	tPA
8047	6	6	237.71	178.02	68.47	43.54	tPA
8049	22	16	131.6	68.1	149.1552212	36.4	tPA
8050	10	8	341.6	194	212.8212865	161.5031888	tPA
8051	10	8	25.4	22	9.803060747	8.485281374	tPA
8052	8	7	30.41	24.29	11.22885569	7.857881394	tPA
8053	8	8	37.6	38.96	10.18233765	6.561950929	tPA
8054	8	8	33.6	23.1	5.4	9.6	tPA
8055	10	10	81.34	52.68	29.94676944	26.78449178	tPA
8057	6	7	54	42	7	23	tPA
17204	7	7	718.18	150	432.9507445	108.4758038	Trastuzumab
17205	7	7	704.55	436.36	203.722851	95.2470472	Trastuzumab
17207	8	8	1050	116.67	494.9747468	48.08326112	Trastuzumab
17208	11	10	40000	1429	18951.19405	1505.244166	Trastuzumab
17210	6	6	804.97	318.63	31	11	Trastuzumab
17214	3	3	735.45	116.49	294	47	Trastuzumab
17215	5	5	420.41	321.01	147.5804865	107.3312629	Trastuzumab
17216	3	3	391.13	121.35	885.5109754	299.6621102	Trastuzumab
17217	8	8	1459.15	268.09	509.1168825	313.9554108	Trastuzumab
17218	6	6	531.96	247.42	62	3	Trastuzumab
17219	6	6	389.7	24.74	31	15	Trastuzumab
17224	10	10	813.56	290.25	281.4427118	167.600716	Trastuzumab
17225	10	10	1058.14	1033.72	430.0697618	290.9295447	Trastuzumab
17236	5	6	120	218.5	52	67	Trastuzumab
17237	8	8	501	415	112	336	Trastuzumab
17238	8	8	429.03	213.16	152	84	Trastuzumab
17239	8	16	1018.96	843.6	62	81	Trastuzumab
17245	7	7	1965.66	1107.16	1066.237778	423.3202098	Trastuzumab
17260	8	8	2328.57	607.14	780.6458864	483.6610383	Trastuzumab
17261	8	8	911	60	425	45	Trastuzumab
17263	10	11	885.32	332.41	490.1530373	368.1453517	Trastuzumab
17268	3	3	1044.37	760.77	102.1909976	233.826859	Trastuzumab
17269	3	3	980.71	734.01	464.1896164	237.2909606	Trastuzumab
17270	3	3	1000	289.33	247.6832655	88.33459119	Trastuzumab
17271	10	10	818.87	686.79	417.4206511	271.9558788	Trastuzumab
17272	10	10	1528.09	1330.34	967.656964	967.656964	Trastuzumab
17273	8	8	1173.91	76.09	415.7787873	62.22539674	Trastuzumab
17274	9	9	571.88	284.38	477	252	Trastuzumab
17275	10	10	1025.91	424.87	392.1224299	211.8726032	Trastuzumab
17279	5	5	73	81	5	2	Trastuzumab
17280	18	24	236.84	117.54	89.09545443	68.5857128	Trastuzumab
17283	5	5	449.54	267.58	210	141	Trastuzumab
17285	3	3	536.84	706.58	136.8320138	287.1567034	Trastuzumab
17288	8	8	1048.69	142.91	139	20	Trastuzumab
17291	10	10	1054.58	770.92	75	151	Trastuzumab
17292	8	8	1400	1212.5	238	200	Trastuzumab
17295	7	7	1031.75	811.64	412.7	324.66	Trastuzumab
17296	7	7	550.23	459.11	306.9071521	333.3646652	Trastuzumab
17301	3	3	486.16	227.71	52	52	Trastuzumab
17302	7	7	237.3	79.1	90	23	Trastuzumab
17303	7	7	1192.5	1170	608	675	Trastuzumab
17304	9	10	1777.78	97.22	1959	218.1971586	Trastuzumab
17305	7	8	1200	130.91	161	14	Trastuzumab
17309	4	4	402.27	186.97	64	72	Trastuzumab
17311	3	3	1848.91	16.69	588	17	Trastuzumab
17312	8	8	3375	4355.77	721	1630	Trastuzumab
17315	10	10	653.52	192.96	297.2541001	53.75872022	Trastuzumab
17316	8	8	573.82	255.36	27.59	31.42	Trastuzumab
17317	8	8	403.36	392.02	48.23	32.8	Trastuzumab
17318	10	10	432.15	287.7	135.9779394	161.2761607	Trastuzumab
17330	4	4	401.29	184.05	100	78	Trastuzumab
17331	10	10	757.49	150.72	313.0654884	196.0612149	Trastuzumab
17333	7	7	962.93	532.68	205	157	Trastuzumab
17334	10	10	1955.56	1084.44	400	284	Trastuzumab
17335	8	8	705.23	263.96	455.3767671	239.3697876	Trastuzumab
17336	8	8	832.17	720	118.7939392	164.0487732	Trastuzumab
17337	5	5	698	508.6	136	36	Trastuzumab
17338	10	10	755.3	787.93	259.3067681	382.6355969	Trastuzumab
1295	16	16	17.68	12.32	2.92	3.9	FK506
1296	12	11	208	82	33	61	FK506
1297	10	9	35.7	6.8	17.6	7.8	FK506
1300	6	6	45	37.8	7.13	6.15	FK506
1301	9	8	225.1	156.6	19.5	54.3058008	FK506
1301	10	9	180.4	126.7	16.44384383	17.4	FK506
1302	8	9	34.2	7.3	12.6	12.4	FK506
1303	10	10	182	83	74	47	FK506
1304	6	6	184	61	36.7	31.9	FK506
1305	10	9	27.8	12.9	7.6	7.7	FK506
1307	13	15	20.9	20.1	2.163330765	1.549193338	FK506
1308	10	10	272.25	153.3	38.01	34.79	FK506
1309	15	16	20.8	16.5	4.260281681	2.8	FK506
1310	10	10	119.44	116.27	15.02081889	12.49099676	FK506
1311	18	9	100	57.2	56.72410599	31.2	FK506
1312	8.5	8.5	194	98	41	27	FK506
1313	5	5	162	76	40.24922359	31.30495168	FK506
1314	8.5	8.5	90	38.1	22.2	31.9	FK506
1314	8.5	8.5	90	40	22.2	23.6	FK506
1317	9	9	172.3	170.3	30.8	52.7	FK506
1317	7	7	169.01	96.95	35.9	21	FK506
1317	7	7	150.99	99.07	32.1	22.01	FK506
1317	10	10	187.4	117.2	44.2	72.9	FK506
1317	10	10	187.4	179.3	44.2	51.7	FK506
1317	10	10	190	98.5	44	27.9	FK506
1318	10	9	164	97.9	26.5	23.9	FK506
1319	10	9	148.6	83.9	29.87	27.79	FK506
1320	5	5	32	11.7	6.7	7.8	FK506
1321	7	11	99	64	14.61	23.87	FK506
1323	8	7	257	166	187	95	FK506
1325	12	10	170	75	70	27	FK506
9316	8	8	32.4	10.37	9.616652224	4.5254834	Rosiglitazone 2
9343	8	8	34.5	17.7	8.768124087	9.362093783	Rosiglitazone 2
9345	6	6	164.6	94.9	34.78275435	1.959591794	Rosiglitazone 2
9353	9	9	58.55	41.71	14.4	17.7	Rosiglitazone 2
9355	10	7	34.8	16.09	5.95	3.26	Rosiglitazone 2
9382	8	5	37.27	22.54	4.63	3.56	Rosiglitazone 2
9384	5	5	168.5	111.5	28.4	23.8	Rosiglitazone 2
9387	5	5	202.7	86.6	25	15.2	Rosiglitazone 2
9392	8	8	29.42	15.87	7.382194796	8.768124087	Rosiglitazone 2
9396	7	7	34.42	26.85	4.78	2.95	Rosiglitazone 2
9407	10	9	24.35	10.69	19.16340262	6.24	Rosiglitazone 2
9413	10	5	118.3	24.62	13.3	8.48	Rosiglitazone 2
15638	16	7	46.5	41.9	12.56	14.20768454	Rosiglitazone 2
15646	7	7	14.7	14.4	9.630534772	11.80005085	Rosiglitazone 2
15647	6	6	17.2	8.5	7.838367177	6.123724357	Rosiglitazone 2
15654	8	8	32.4	17.3	6.561950929	4.270924958	Rosiglitazone 2
15655	5	5	69.5	30.6	7.5	8.4	Rosiglitazone 2
15659	9	9	79	45	21	39	Rosiglitazone 2
15660	9	9	156.4	75.3	17.28	11.52	Rosiglitazone 2
15662	10	10	203.3	78.9	39.21224299	31.18005773	Rosiglitazone 2
15678	6	6	29.96	15.46	8.303770228	12.10047933	Rosiglitazone 2
87	8	8	46	22.77	14.82095813	11.59655121	IL-1 RA
88	6	6	140	69	39.19183588	48.98979486	IL-1 RA
89	7	7	60	36	16.40365813	14.02248195	IL-1 RA
91	9	9	146	133.4	5.6	6.6	IL-1 RA
94	54	13	74.23	39.43	34.02341253	29.3852429	IL-1 RA
95	12	12	84.7	42.1	41.22280922	27.0199926	IL-1 RA
98	11	10	30	14.5	14.92481156	12.64911064	IL-1 RA
102	7	7	34	14	18	10	IL-1 RA
105	13	10	21	14	3.605551275	9.486832981	IL-1 RA
108	6	6	126	46	36	53	IL-1 RA
109	6	6	35	12.5	9.38	13.56	IL-1 RA
113	10	10	187.48	95.7	49.71100482	32.5714599	IL-1 RA
114	8	13	100	74.34	0	118.622637	IL-1 RA
454	8	8	60	36	17.53624817	14.99066376	IL-1 RA
19161	7	7	313.96	213.91	17.08	88.49	IL-1 RA
19162	14	14	21.36	12.13	8.32	5.25	IL-1 RA
19174	12	12	20.96	12.69	5.38	6.96	IL-1 RA
19175	14	14	24.5	16.47	4.15	5.95	IL-1 RA
19176	15	17	63.24	47.04	30.31	27.18	IL-1 RA
19177	10	5	12.95950156	22.42990654	17.3383448	28.97832644	IL-1 RA
19178	7	10	208.28	140.99	59.48	66.52	IL-1 RA
19179	7	6	38.45	24.01	13.28167158	6.344178434	IL-1 RA
19180	8	8	12.5	6.7	6.2	2.9	IL-1 RA
19181	5	5	30.44	22.15	4.7	3.42	IL-1 RA
19182	10	10	58.59	44.47	18.36	10.05	IL-1 RA
19183	8	8	58.24	37.54	23.9	14.55	IL-1 RA
19184	7	6	19.19	20.15	21.85390583	21.06561179	IL-1 RA
19185	7	7	40.31	28.91	10.2	8.61	IL-1 RA
19186	7	7	31.08	16.86	12.81	8.39	IL-1 RA
19187	13	13	22.13	21.4	4.54	6.53	IL-1 RA
19189	8	9	12.9	10	11.9076782	8.7	IL-1 RA
19190	13	14	42.33	25.65	12.14	4.75	IL-1 RA
19191	15	14	38.73	28.52	5.41	5.46	IL-1 RA
19192	9	9	43.81	24.28	13.96	11.1	IL-1 RA
19194	9	9	76.34	60.97	8.54	7.46	IL-1 RA
19195	7	8	15.6	7.12	11.1	3.57	IL-1 RA
19197	11	12	22.01	8.98	11.31	7.49	IL-1 RA
17657	6	6	30.6	37.5	6	3.6	Cardiosphere DC
17736	4	4	37.3	37.6	14.2	16.4	Cardiosphere DC
17753	37	28	30.2	49.7	1.7	2.6	Cardiosphere DC
17754	37	29	30.2	49.7	1.7	2.6	Cardiosphere DC
17755	6	6	37.9	46	4.898979486	1.469693846	Cardiosphere DC
17769	10	10	24.7	39.4	1.5	1.8	Cardiosphere DC
17618	12	16	17	27	5	7	Cardiosphere DC
17703	7	7	40.2	51.5	4.2	7.4	Cardiosphere DC
17704	7	7	47.4	57.2	6.085228015	7.14352854	Cardiosphere DC
17705	6	14	23	32.8	4.3	3.5	Cardiosphere DC
17706	8	8	23	32.8	4.3	3.5	Cardiosphere DC
17707	7	7	34.2	48	3.3	5.3	Cardiosphere DC
17708	6	6	31	45	2.6	2	Cardiosphere DC
17709	11	19	17.5	27.4	5.3	9.1	Cardiosphere DC
17710	3	3	28.1	44	3.7	4.7	Cardiosphere DC
17711	6	6	27.3	38.3	6.85857128	8.5732141	Cardiosphere DC
17712	6	8	45.9	56.1	7.103520254	11.3137085	Cardiosphere DC
17720	9	13	16	33.5	5.4	5.408326913	Cardiosphere DC
17725	10	10	23.5	36.4	2.6	3.9	Cardiosphere DC
17727	8	20	19.7	36.46	6.505382387	8.94427191	Cardiosphere DC
17728	10	11	24.7	34	1.5	1.9	Cardiosphere DC
17730	20	40	36.8	55.9	3	2.2	Cardiosphere DC
17731	20	40	37.6	55.9	13.86362146	8.854377448	Cardiosphere DC
17733	9	9	20.9	34.1	3.7	5	Cardiosphere DC
17737	5	6	30.1	41.4	4.024922359	7.838367177	Cardiosphere DC
17743	5	5	22.1	47.6	2.8	8.6	Cardiosphere DC
17745	5	4	30	53.9	4.024922359	10.2	Cardiosphere DC
17746	11	11	26.2	43	8.954886934	9.949874371	Cardiosphere DC
17751	8	8	42.6	53.8	17.53624817	16.68772004	Cardiosphere DC
17752	6	6	29.9	50.3	2.939387691	5.14392846	Cardiosphere DC
17756	7	7	30.7	44.8	4.3	3.1	Cardiosphere DC
17762	6	6	25	47.8	12.24744871	9.553009997	Cardiosphere DC
17987	5	5	20.3	38.1	7.5	2.1	Cardiosphere DC
17988	6	6	30.3	55.9	9.308061023	19.35096897	Cardiosphere DC
19076	9	9	25.1	37	4.2	2.4	Cardiosphere DC
1469	9	9	74	29	16.57	6	Estradiol
1470	8	7	113.5	129.7	22.3	26.2	Estradiol
1471	8	8	36.1	59.7	20.7	19.3	Estradiol
1472	6	6	232.26	88.2	63.2	29.4	Estradiol
1475	11	12	241	139	88	91	Estradiol
1476	9	9	250	68.75	87.51	57.3	Estradiol
1479	4	4	9.27	0	2.68	0.01	Estradiol
1482	6	6	13.44	7.03	5.44	3.43	Estradiol
1483	6	6	17	8	7.35	4.9	Estradiol
1484	5	5	238.1	128.5	53.43	54.43	Estradiol
1486	9	9	28.25	24	9	9	Estradiol
1487	10	10	43	28	13.43	9.48	Estradiol
1488	4	4	100	70	12	14	Estradiol
1489	6	6	34.75	38.25	31.24	29.4	Estradiol
1490	4	3	1.76	1.52	0.12	0.1	Estradiol
1491	9	10	14.8	7.5	10.2	4.74	Estradiol
1492	10	10	24	9	13	9	Estradiol
1493	16	15	39.051	34.65	13.6	9.322	Estradiol
1495	21	13	101	60	20.74	20.58	Estradiol
1496	7	7	88.6	98.8	32.07	9.01	Estradiol
1498	11	12	240.7	139.5	88.31	91	Estradiol
1499	12	9	21.8	17.9	4.15	4.15	Estradiol
1500	10	10	320	130	158	126.4	Estradiol
1501	10	10	19.3	8	5.692099788	3.794733192	Estradiol
2328	10	9	236.49	116.55	21.96	18.58	Human MSC
2331	10	10	34.9	30.7	23.40085469	19.60612149	Human MSC
2387	7	7	294.5	275.4	4.1	7.64	Human MSC
2487	6	6	180.23	154.3	10.05	5.83	Human MSC
2504	7	6	29.55	27.16	3.66	3.3	Human MSC
9090	8	8	31.75	24	5.78	3.3	Human MSC
9092	5	5	263.9	220.7	29.9633109	56.12530624	Human MSC
9108	25	21	144.6	116.8	54.1	49.58346902	Human MSC
9120	15	10	280.7	241.6	19.14	15.15	Human MSC
9151	5	5	32.96	26.18	3.19	3.32	Human MSC
9162	20	14	139.24	89.64	10.16	6.57	Human MSC
9228	7	7	217	184	18	19	Human MSC
9495	7	7	217	179	18	20	Human MSC
9453	25	19	144.6	114.4	54.1	37.05064102	Human MSC
9496	15	8	280.7	222.5	19.14	14.35	Human MSC
9455	25	14	144.6	99	54.1	26.19160171	Human MSC
9467	7	7	29.6	23.7	3.6	3.6	Human MSC
9473	7	7	294.5	258.8	4.1	2.53	Human MSC
9469	7	7	29.6	24.1	3.6	3.6	Human MSC
9468	7	7	29.6	23.5	3.6	1.3	Human MSC
9486	6	6	3.16	2.22	4.11	2.22	Human MSC
2482	5	5	228.57	18.25	34.52	27.78	Human MSC
9504	8	8	31.75	12.4	5.78	2.2	Human MSC
9470	7	7	29.6	24.6	3.6	1.8	Human MSC
9463	10	8	340.49	229.48	39.18	29.85	Human MSC
9454	25	13	144.6	153.9	54.1	117.0722499	Human MSC
2106	10	9	67.2	52.5	20.1	21.1	MK-801
2109	6	6	164	134	26.94438717	26.94438717	MK-801
2112	6	6	25.8	4.7	4.898979486	4.409081537	MK-801
2115	18	11	2.3	2.4	1.272792206	0.663324958	MK-801
2117	8	8	11.34	7.28	1.58391919	3.959797975	MK-801
2120	9	10	36.62	33.92	10.74	8.917623002	MK-801
2121	4	5	34	13	8	13.41640786	MK-801
2123	10	5	14.44	10.12	1.960612149	2.370232056	MK-801
2124	10	10	141.18	79.41	13.94564448	13.94564448	MK-801
2125	16	16	160.36	122.52	79.28	76.4	MK-801
2126	4	4	251.72	151.72	41.38	10.34	MK-801
2127	21	18	12.8	7.5	3.207802986	3.818376618	MK-801
2128	7	7	155.05	54.01	50.69259512	46.08898784	MK-801
2131	9	8	43.94	30.53	8.3	10.1	MK-801
2134	3	4	176.7	109.1	6.75499815	11.4	MK-801
2135	9	9	239	169	30	30	MK-801
2136	15	7	0.53	0.07	0.232379001	0.105830052	MK-801
2139	6	8	127	75	17.1464282	19.79898987	MK-801
2142	9	10	226	185	43	34	MK-801
2143	18	18	182	100	36	65	MK-801
2144	11	13	35.43	19.43	12.57	12.18	MK-801
2147	22	4	0.0465	0.0165	0.014	0.00375	MK-801
2148	5	5	165.3	114	47.62824792	35.77708764	MK-801
2149	15	11	181	170	32	33	MK-801
2150	4	4	188.3	176.9	33.9	41	MK-801
2151	24	24	95.3	66.6	9.2	21.8	MK-801
2152	8	8	84	89	40	29	MK-801
2153	5	5	6.4	3.6	1.7	2.1	MK-801
2157	6	6	93.21	46.17	8.524224305	8.524224305	MK-801
2292	8	8	154.95	103.3	56.00285707	37.33523805	MK-801
14236	10	10	3447.6	287.6	836	263	TMZ
14237	10	10	349.8	136.2	46	37.7	TMZ
14242	7	7	3.82	3.31	0.793725393	1.322875656	TMZ
14243	7	7	9.14	5.1	1.666823326	1.693280839	TMZ
14244	7	7	10.18	4	0.952470472	1.031843011	TMZ
14253	7	6	23	6.57	8.466404195	7.838367177	TMZ
14255	10	10	124.9	39.7	10.3	12.9	TMZ
14257	10	10	124.9	67.6	10.3	18	TMZ
14258	10	10	52	33.5	12.7	16.8	TMZ
14260	5	5	11.8484	0.0082	7.1611	0.0112	TMZ
14261	5	5	11.8484	0.0112	7.1611	0.0047	TMZ
14266	10	10	58.23	25.26	7.23	6.21	TMZ
14268	10	10	58.23	46.73	7.23	7.28	TMZ
14294	6	6	52	19.5	16	8.2	TMZ
14335	5	5	1427	379	100	26.6	TMZ
14340	10	10	15.7	10.64	1.82	0.93	TMZ
14342	5	5	5403	2794	2839.806331	2271.845065	TMZ
14343	5	5	6405	1421	2920.304779	393.547964	TMZ
14344	5	5	6405	4736	2920.304779	2269.608997	TMZ
14355	9	9	1428	1273	807	768	TMZ
14356	8	8	4812	2705	716	641	TMZ
14357	10	10	109.8	80.3	29.9	43.1	TMZ
14358	14	14	103	73.5	36.29407665	53.43086748	TMZ
14361	10	10	4.52	1.7	0.69	0.42	TMZ
14363	5	5	1701	934	290.6888371	241.4953416	TMZ
14364	5	5	1420	1231	619.3908298	462.8660713	TMZ
17690	11	12	26.3	37.3	7.296574539	3.810511777	c-kit CSC
17691	8	5	34	45	3	10	c-kit CSC
17693	17	18	27.2	28.4	15.25549081	15.69777054	c-kit CSC
17713	17	24	41	49	7.009279564	16.1666323	c-kit CSC
17714	18	16	23.3	33	20.3646753	18.8	c-kit CSC
17716	9	8	31.6	38	7	4	c-kit CSC
17724	12	10	43.6	54.3	9.353074361	6.32455532	c-kit CSC
17734	9	9	52.8	70.6	4.8	8.1	c-kit CSC
17735	7	7	28	39	7.937253933	2.645751311	c-kit CSC
17738	12	16	9.4	17.9	19.74537921	18.8	c-kit CSC
17739	19	17	17.6	32.3	17.87148567	25.97556544	c-kit CSC
17740	11	9	34.1	43.7	6.5	7.4	c-kit CSC
17750	14	16	29.6	35.6	1.8	1.9	c-kit CSC
17763	5	5	30.5	44.7	3.7	3.1	c-kit CSC
17765	9	9	34.1	45.5	12.3	15.9	c-kit CSC
17770	8	7	29.9	40.8	6.5	6	c-kit CSC
17771	9	7	35.8	42.9	7.2	4.233202098	c-kit CSC
17980	14	12	22.2	43.5	4.864154603	22.86307066	c-kit CSC
17989	10	11	35.7	53.3	5.059644256	13.26649916	c-kit CSC
19075	16	11	32.319	40.986	6.136	5.814043257	c-kit CSC
2330	6	6	242.11	11.28	13.53	9.77	Rat BMSC
2354	8	9	32.04	28.02	2.96	3.29	Rat BMSC
2366	9	9	37.88	30.97	4.13	4.58	Rat BMSC
2376	8	8	39	29.7	11.59655121	12.72792206	Rat BMSC
2378	9	9	34.8	32.1	21.9	27	Rat BMSC
2379	4	10	34.8	27.7	10.1	9.8	Rat BMSC
2383	7	9	36.3	31.8	12.69960629	12.9	Rat BMSC
2388	7	9	34.9	32.8	12.54086121	14.49	Rat BMSC
2454	10	12	184.37	133.4	49.46	20.24	Rat BMSC
2456	8	8	36.2	28.6	6.222539674	8.202438662	Rat BMSC
2492	8	8	35.3	31.2	11.9	7.3	Rat BMSC
2497	8	8	32.72	28.42	7.184204897	6.194255403	Rat BMSC
2500	6	6	42	38.6	6.3	6.2	Rat BMSC
2512	9	8	41.3	28.7	10.5	13.8	Rat BMSC
2536	3	7	35.4	26.6	10.73871501	10.05385498	Rat BMSC
2620	6	6	68.3	70.6	2.28	2.16	Rat BMSC
8032	7	10	50.9	51	11.1	10.2	Rat BMSC
9084	12	9	28	21	10	5	Rat BMSC
9149	8	8	83.91	94.85	9.390378054	4.553767671	Rat BMSC
9152	5	5	158.5	94.4	41.7	40.9	Rat BMSC
9168	5	5	38.95	35.14	3.47	2.66	Rat BMSC
9173	11	8	36.4	29.5	5.638262144	11.03086579	Rat BMSC
9333	8	9	31.7	20.7	7.636753237	4.5	Rat BMSC
9488	7	10	50.9	50.7	11.1	10.9	Rat BMSC
9500	10	15	262.3	198.9	8.9	8.4	Rat BMSC
